# Supplementary material for: Mediation of the association between stigma and HIV status and fertility intention by fertility desire among heterosexual couples living with HIV in Kunming, China
Source: PLoS One. 2022 Dec 1;17(12):e0278244. doi: 10.1371/journal.pone.0278244 (PMC9714893; doi:10.1371/journal.pone.0278244)
Supplement: S1 File — (CSV) [file pone.0278244.s002.CSV]

	ID	HIV.H	age.c.H	res.H	Eth.H	Rel.H	Edu.H	Occu.H	income.H	owner.H	Insu.H	desire.H	HIV.w	age.c.w	res.w	Eth.w	Rel.w	Edu.w	Occu.w	income.w	owner.w	Insu.w	desire.w	Stigma1.H	Stigma2.H	Stigma3.H	Stigma4.H	Stigma5.H	Stigma6.H	Stigma7.H	Stigma8.H	Stigma9.H	Stigma10.H	Stigma11.H	age.H	inco.H	int.H	HIVp.H	desirep.H	Stigma1.w	Stigma2.w	Stigma3.w	Stigma4.w	Stigma5.w	Stigma6.w	Stigma7.w	Stigma8.w	Stigma9.w	Stigma10.w
1	6	1	36-40	Urban	Han	No	Senior school	Self-employed	20000+	Yes	URBMI	Positive	2	41+	Urban	Han	No	Senior school	Self-employed	20000+	Yes	URBMI	Positive	4	4	2	4	2	3	4	3	4	4	4	38.30253251	20000	4	1	1	2	2	2	5	3	3	3	3	2	4
2	8	1	41+	Urban	Han	No	Junior school	Jobless	6000-9999	Yes	URBMI	Negative	1	36-40	Urban	Han	No	Junior school	Jobless	6000-9999	Yes	URBMI	Negative	4	4	3	4	2	2	2	4	3	4	3	46.00136893	7000	1	1	0	4	4	3	4	2	2	2	3	3	4
3	28	2	20-30	Rural	Han	No	Senior school	Self-employed	10000-19999	No	NRCMS	Positive	1	20-30	Rural	Others	Yes	Junior school	Private employee	10000-19999	No	NRCMS	Positive	5	5	2	5	3	4	2	4	3	4	3	29.42094456	10000	5	0	1	4	4	1	5	2	4	1	3	2	4
4	53	2	36-40	Rural	Han	No	Junior school	Manual laborer	0-5999	Yes	NRCMS	Positive	1	31-35	Rural	Han	No	Primary school	Manual laborer	0-5999	Yes	NRCMS	Positive	2	2	2	4	2	3	3	2	3	3	3	36.26009582	2000	5	0	1	2	2	2	5	2	4	2	2	3	4
5	54	1	36-40	Urban	Han	No	Senior school	Self-employed	20000+	Yes	URBMI	Positive	2	31-35	Urban	Han	No	Senior school	Private employee	20000+	Yes	URBMI	Positive	4	4	1	5	2	5	2	2	1	4	1	39.1156742	20000	5	1	1	2	2	3	4	3	3	3	3	3	4
6	70	2	31-35	Rural	Han	No	Senior school	Self-employed	20000+	Yes	NRCMS	Positive	1	31-35	Rural	Han	No	Primary school	Self-employed	20000+	Yes	NRCMS	Positive	2	2	2	5	3	3	3	2	3	4	4	31.18138261	20000	4	0	1	4	4	2	5	3	3	3	2	3	3
7	89	1	31-35	Rural	Han	No	Senior school	Jobless	0-5999	Yes	NRCMS	Positive	1	31-35	Rural	Han	No	Graduate and above	Jobless	0-5999	Yes	NRCMS	Negative	4	4	1	5	2	4	3	2	2	4	2	34.04517454	5000	4	1	1	5	5	1	5	1	5	4	2	1	4
8	125	2	36-40	Rural	Others	No	Junior school	Government employee	20000+	Yes	NRCMS	Negative	1	36-40	Rural	Han	No	Junior school	Jobless	20000+	Yes	NRCMS	Negative	1	1	3	5	3	3	4	3	4	4	4	38.0862423	20000	2	0	0	4	4	3	5	4	2	2	3	3	3
9	136	1	41+	Urban	Han	No	Senior school	Jobless	0-5999	Yes	URBMI	Positive	1	31-35	Rural	Han	Yes	Senior school	Private employee	0-5999	Yes	NRCMS	Positive	2	2	1	5	1	4	2	4	4	4	2	47.10746064	5000	4	1	1	2	2	1	5	4	5	2	4	4	4
10	167	1	41+	Urban	Han	No	Senior school	Jobless	6000-9999	Yes	URBMI	Negative	1	31-35	Rural	Han	No	Junior school	Private employee	6000-9999	Yes	URBMI	Positive	5	5	4	3	3	4	4	4	4	4	3	49.83436003	9000	3	1	0	5	5	1	5	1	5	2	4	2	4
11	181	1	20-30	Rural	Others	Yes	Graduate and above	Private employee	10000-19999	Yes	NRCMS	Positive	2	31-35	Urban	Han	No	Graduate and above	Government employee	10000-19999	Yes	UEBMI	Positive	4	4	1	5	1	3	4	3	1	2	2	24.22724162	18000	3	1	1	1	1	2	5	2	4	2	4	3	4
12	320	1	36-40	Rural	Han	No	Graduate and above	Private employee	0-5999	Yes	NRCMS	Negative	1	41+	Rural	Han	Yes	Graduate and above	Self-employed	0-5999	Yes	NRCMS	Positive	5	5	2	5	2	4	2	4	4	4	3	38.03422313	4000	3	1	0	2	2	1	5	2	4	2	5	2	4
13	390	2	36-40	Rural	Han	Yes	Junior school	Manual laborer	0-5999	Yes	NRCMS	Positive	1	36-40	Rural	Han	Yes	Primary school	Manual laborer	0-5999	Yes	NRCMS	Positive	1	1	1	5	4	4	3	3	2	3	3	37.5742642	4000	5	0	1	5	5	1	5	4	5	4	4	2	4
14	443	1	41+	Rural	Han	Yes	Primary school	Self-employed	0-5999	Yes	NRCMS	Negative	1	41+	Rural	Han	No	Junior school	Self-employed	0-5999	Yes	NRCMS	Positive	4	4	4	4	4	4	3	4	2	4	4	46.37371663	5000	2	1	0	4	4	4	4	4	4	3	4	4	4
15	487	2	41+	Rural	Han	Yes	Junior school	Jobless	20000+	Yes	NRCMS	Negative	1	41+	Rural	Han	No	Senior school	Self-employed	20000+	Yes	NRCMS	Negative	1	1	4	5	4	4	2	4	4	4	4	42.89664613	70000	2	0	0	1	1	3	5	4	4	1	3	3	3
16	496	1	41+	Rural	Han	No	Senior school	Jobless	10000-19999	No	NRCMS	Negative	2	36-40	Rural	Others	No	Junior school	Jobless	10000-19999	No	NRCMS	Positive	2	2	4	5	4	4	2	4	4	4	4	46.4257358	11000	3	1	0	2	2	2	5	2	4	2	2	2	2
17	590	2	31-35	Rural	Han	No	Senior school	Self-employed	10000-19999	Yes	NRCMS	Positive	1	31-35	Rural	Han	No	Senior school	Jobless	10000-19999	Yes	NRCMS	Positive	1	1	1	5	3	3	3	2	3	3	3	34.6255989	10000	5	0	1	2	2	2	5	4	2	1	5	5	5
18	610	2	36-40	Rural	Han	No	Senior school	Private employee	6000-9999	Yes	NRCMS	Negative	1	31-35	Rural	Han	No	Junior school	Private employee	6000-9999	Yes	NRCMS	Positive	2	2	2	4	2	2	3	2	3	4	3	37.92197125	8000	5	0	0	2	2	2	4	2	2	3	2	2	2
19	730	1	36-40	Urban	Han	No	Junior school	Jobless	0-5999	Yes	URBMI	Positive	2	20-30	Rural	Han	No	Senior school	Jobless	0-5999	Yes	NRCMS	Positive	2	2	2	4	2	2	2	2	2	3	3	37.07597536	4000	3	1	1	2	2	2	4	3	3	2	3	3	3
20	797	1	41+	Urban	Han	No	Junior school	Private employee	10000-19999	Yes	URBMI	Negative	1	36-40	Urban	Han	No	Senior school	Private employee	10000-19999	Yes	URBMI	Positive	2	2	2	5	3	3	3	3	3	4	4	41.69199179	10000	2	1	0	2	2	2	4	2	3	2	3	3	4
21	843	2	41+	Rural	Han	No	Senior school	Self-employed	10000-19999	Yes	NRCMS	Positive	1	36-40	Rural	Han	No	Senior school	Self-employed	10000-19999	Yes	NRCMS	Positive	2	2	1	5	4	4	1	2	2	4	2	40.22176591	15000	3	0	1	1	1	1	5	2	4	2	2	2	4
22	846	2	41+	Rural	Han	No	Junior school	Self-employed	6000-9999	Yes	NRCMS	Positive	1	36-40	Rural	Han	No	Junior school	Self-employed	6000-9999	Yes	NRCMS	Positive	1	1	3	4	4	3	3	3	3	3	3	48.52019165	7000	3	0	1	5	4	2	4	2	4	2	4	2	4
23	886	1	36-40	Rural	Han	Yes	Junior school	Self-employed	20000+	Yes	NRCMS	Positive	2	36-40	Rural	Han	No	Junior school	Self-employed	20000+	Yes	NRCMS	Positive	1	1	2	5	5	4	3	4	4	4	3	37.85352498	20000	3	1	1	2	1	2	5	4	4	2	4	4	4
24	909	2	36-40	Rural	Han	No	Junior school	Manual laborer	0-5999	Yes	NRCMS	Positive	1	36-40	Rural	Han	No	Junior school	Manual laborer	0-5999	Yes	NRCMS	Positive	2	2	2	5	4	4	2	4	3	4	4	36.44353183	3000	5	0	1	1	1	2	5	4	4	2	4	2	4
25	923	2	31-35	Rural	Han	No	Senior school	Self-employed	20000+	Yes	NRCMS	Positive	1	36-40	Rural	Han	Yes	Senior school	Private employee	20000+	Yes	NRCMS	Positive	1	1	2	5	4	4	3	3	4	4	4	33.97672827	20000	4	0	1	2	2	2	5	4	4	2	4	4	4
26	1031	2	36-40	Rural	Han	No	Primary school	Manual laborer	0-5999	Yes	NRCMS	Negative	1	36-40	Rural	Han	No	Primary school	Self-employed	0-5999	Yes	NRCMS	Negative	2	2	3	4	2	4	2	2	4	4	4	37.66187543	4000	2	0	0	4	3	4	5	3	4	2	4	4	2
27	1043	2	36-40	Urban	Han	No	Graduate and above	Self-employed	10000-19999	No	URBMI	Positive	1	36-40	Rural	Han	No	Junior school	Private employee	10000-19999	No	NRCMS	Positive	2	2	1	5	4	4	3	3	1	4	3	38.25051335	12000	3	0	1	3	3	2	5	3	3	2	4	2	4
28	1060	1	41+	Urban	Han	No	Senior school	Jobless	0-5999	Yes	URBMI	Negative	2	36-40	Rural	Han	No	Senior school	Jobless	0-5999	Yes	NRCMS	Negative	4	4	2	5	1	4	2	3	2	4	2	45.2238193	3000	2	1	0	1	1	2	5	2	4	2	3	2	4
29	1084	1	36-40	Rural	Han	No	Junior school	Manual laborer	20000+	Yes	NRCMS	Negative	1	31-35	Rural	Han	No	Junior school	Jobless	20000+	Yes	NRCMS	Negative	2	2	2	5	3	3	2	2	3	4	4	38.66392882	25000	3	1	0	2	2	2	5	2	3	3	3	3	4
30	1113	1	41+	Rural	Others	Yes	Senior school	Self-employed	10000-19999	Yes	NRCMS	Negative	2	41+	Rural	Others	Yes	Junior school	Self-employed	10000-19999	Yes	NRCMS	Negative	1	1	4	5	1	4	2	4	3	4	4	42.78439425	10000	2	1	0	2	2	3	5	4	4	2	4	4	4
31	1170	1	36-40	Urban	Others	No	Graduate and above	Jobless	6000-9999	Yes	URBMI	Positive	2	36-40	Urban	Others	No	Graduate and above	Private employee	6000-9999	Yes	URBMI	Negative	1	1	2	4	4	3	3	4	3	4	4	37.11978097	7000	1	1	1	2	2	4	4	4	4	2	4	4	4
32	1185	1	41+	Urban	Han	No	Graduate and above	Government employee	10000-19999	Yes	URBMI	Positive	2	41+	Urban	Han	No	Graduate and above	Government employee	10000-19999	Yes	URBMI	Negative	4	4	2	5	2	4	4	3	4	3	3	43.09103354	15000	2	1	1	1	1	1	5	2	4	4	4	4	3
33	1312	1	41+	Rural	Han	No	Senior school	Jobless	0-5999	Yes	NRCMS	Negative	1	41+	Rural	Others	No	Junior school	Private employee	0-5999	Yes	UEBMI	Negative	1	1	1	4	4	4	3	3	3	3	3	40.19438741	4000	3	1	0	3	3	3	4	4	4	4	4	3	5
34	1397	2	36-40	Rural	Han	No	Senior school	Manual laborer	6000-9999	Yes	NRCMS	Positive	1	31-35	Rural	Han	No	Senior school	Manual laborer	6000-9999	Yes	NRCMS	Negative	2	2	3	4	3	3	2	3	3	3	3	37.71389459	8000	4	0	1	3	3	3	4	3	3	3	3	3	3
35	1413	2	31-35	Urban	Han	No	Graduate and above	Private employee	10000-19999	Yes	URBMI	Positive	1	31-35	Urban	Han	No	Graduate and above	Jobless	10000-19999	Yes	URBMI	Positive	4	4	2	5	3	3	4	2	2	4	4	34.83367556	10000	5	0	1	1	1	1	5	3	3	1	4	2	4
36	1491	2	41+	Urban	Han	No	Graduate and above	Private employee	6000-9999	No	UEBMI	Positive	1	31-35	Rural	Others	No	Primary school	Private employee	6000-9999	No	UEBMI	Negative	1	1	3	5	4	4	4	4	3	4	4	44.84325804	8000	3	0	1	4	4	2	4	4	4	4	4	2	4
37	1495	1	31-35	Rural	Han	No	Junior school	Self-employed	10000-19999	Yes	NRCMS	Negative	2	31-35	Rural	Han	No	Junior school	Jobless	10000-19999	Yes	NRCMS	Positive	5	4	4	5	3	4	3	4	1	1	1	34.20123203	10000	3	1	0	1	1	1	5	3	3	2	3	2	3
38	1536	1	41+	Urban	Han	No	Junior school	Self-employed	6000-9999	Yes	URBMI	Positive	1	41+	Urban	Han	No	Junior school	Self-employed	6000-9999	Yes	URBMI	Positive	2	4	2	5	2	3	3	2	2	3	3	46.39561944	6000	4	1	1	2	2	2	4	3	3	3	2	3	3
39	1542	1	36-40	Urban	Han	No	Senior school	Jobless	6000-9999	Yes	URBMI	Positive	2	31-35	Urban	Han	No	Senior school	Jobless	6000-9999	Yes	URBMI	Positive	4	4	1	5	2	4	2	2	1	2	2	36.71457906	6000	4	1	1	2	2	2	5	4	4	2	4	2	4
40	1569	1	41+	Urban	Han	No	Junior school	Self-employed	6000-9999	Yes	URBMI	Negative	2	41+	Urban	Han	No	Junior school	Jobless	6000-9999	Yes	URBMI	Negative	4	4	2	2	2	4	2	4	4	4	4	42.68309377	6000	3	1	0	1	1	3	5	2	4	3	3	3	4
41	1617	1	41+	Urban	Han	No	Junior school	Jobless	6000-9999	Yes	URBMI	Negative	1	41+	Rural	Others	Yes	Senior school	Jobless	6000-9999	Yes	NRCMS	Negative	4	4	3	2	4	4	3	4	4	4	4	40.78850103	8000	3	1	0	4	4	4	4	4	4	4	4	4	4
42	1639	2	41+	Rural	Han	No	Junior school	Self-employed	0-5999	Yes	NRCMS	Negative	1	36-40	Rural	Han	No	Junior school	Jobless	0-5999	Yes	NRCMS	Positive	4	2	4	5	5	5	2	4	4	4	4	40.30390144	4000	3	0	0	4	2	4	5	4	4	2	5	5	5
43	1680	2	36-40	Rural	Han	No	Senior school	Private employee	10000-19999	Yes	NRCMS	Positive	1	36-40	Rural	Others	No	Junior school	Self-employed	10000-19999	Yes	NRCMS	Positive	1	1	1	5	4	4	2	4	2	4	2	37.32511978	10000	4	0	1	4	3	1	5	4	5	2	4	2	4
44	1682	1	41+	Rural	Han	No	Senior school	Self-employed	20000+	Yes	NRCMS	Negative	2	31-35	Rural	Han	No	Senior school	Self-employed	20000+	Yes	NRCMS	Positive	4	4	1	5	3	3	2	4	2	4	2	49.18275154	30000	4	1	0	1	1	1	5	3	3	2	4	4	4
45	1709	2	31-35	Urban	Han	No	Senior school	Jobless	10000-19999	Yes	URBMI	Positive	1	36-40	Urban	Han	No	Senior school	Jobless	10000-19999	Yes	URBMI	Positive	2	2	2	5	2	3	3	2	3	3	3	34.27241615	10000	5	0	1	2	2	2	4	2	3	3	2	3	4
46	1760	1	41+	Urban	Han	No	Graduate and above	Government employee	10000-19999	Yes	UEBMI	Negative	1	41+	Rural	Han	No	Senior school	Jobless	10000-19999	Yes	NRCMS	Negative	4	4	2	5	4	4	2	2	2	4	4	44.47091034	10000	2	1	0	4	4	2	4	4	4	2	3	2	2
47	1766	2	41+	Urban	Han	No	Senior school	Government employee	0-5999	Yes	URBMI	Negative	1	36-40	Rural	Others	No	Primary school	Jobless	0-5999	Yes	NRCMS	Positive	1	1	3	5	4	4	4	4	4	4	4	44.47091034	5000	3	0	0	1	1	4	5	2	4	4	2	3	4
48	1783	2	36-40	Urban	Others	Yes	Primary school	Manual laborer	6000-9999	Yes	URBMI	Positive	1	36-40	Rural	Han	No	Junior school	Manual laborer	6000-9999	Yes	NRCMS	Positive	2	2	4	4	3	3	2	3	3	3	3	39.16769336	7000	4	0	1	2	2	2	4	3	3	3	2	2	3
49	1789	1	20-30	Rural	Han	No	Senior school	Self-employed	10000-19999	Yes	URBMI	Positive	1	20-30	Rural	Han	No	Junior school	Self-employed	10000-19999	Yes	URBMI	Positive	2	2	3	5	2	4	2	3	3	4	4	21.13073238	10000	5	1	1	2	2	2	4	2	4	2	3	3	4
50	1813	1	41+	Rural	Han	No	Junior school	Manual laborer	10000-19999	Yes	NRCMS	Positive	1	31-35	Rural	Han	No	Junior school	Manual laborer	10000-19999	Yes	NRCMS	Positive	2	2	2	4	2	2	2	2	2	2	2	43.64134155	10000	4	1	1	2	2	2	4	2	3	2	3	2	3
51	1901	1	36-40	Urban	Han	No	Senior school	Self-employed	20000+	Yes	URBMI	Negative	1	36-40	Urban	Han	No	Junior school	Self-employed	20000+	Yes	URBMI	Negative	2	2	2	5	3	3	2	3	2	4	4	36.03559206	20000	3	1	0	2	2	2	4	3	3	3	3	3	4
52	1920	1	36-40	Urban	Han	No	Graduate and above	Self-employed	20000+	Yes	URBMI	Positive	2	31-35	Urban	Han	No	Graduate and above	Self-employed	20000+	Yes	URBMI	Positive	2	2	2	4	2	2	2	3	2	3	3	38.9705681	30000	4	1	1	2	2	2	4	3	3	2	3	2	3
53	1948	2	41+	Rural	Han	No	Junior school	Self-employed	6000-9999	Yes	NRCMS	Negative	1	31-35	Rural	Han	No	Junior school	Jobless	6000-9999	Yes	URBMI	Positive	1	1	2	4	4	4	3	4	4	4	4	43.69062286	6000	2	0	0	2	2	2	5	4	4	2	2	2	2
54	1955	1	41+	Urban	Han	No	Junior school	Self-employed	10000-19999	Yes	URBMI	Positive	1	36-40	Urban	Han	No	Graduate and above	Government employee	10000-19999	Yes	UEBMI	Positive	4	4	2	5	2	4	1	2	3	4	3	45.2347707	15000	3	1	1	5	5	3	5	2	4	2	4	4	4
55	1979	2	41+	Urban	Han	No	Primary school	Self-employed	10000-19999	Yes	URBMI	Negative	1	31-35	Rural	Han	No	Junior school	Self-employed	10000-19999	Yes	NRCMS	Negative	2	2	2	5	2	2	2	2	2	2	2	45.60711841	15000	2	0	0	4	4	2	5	1	2	2	2	2	2
56	1996	2	41+	Rural	Han	No	Senior school	Self-employed	10000-19999	Yes	NRCMS	Positive	1	36-40	Urban	Han	No	Senior school	Private employee	10000-19999	Yes	URBMI	Negative	2	2	2	5	3	4	2	3	3	3	2	45.3744011	15000	3	0	1	5	5	4	5	4	4	2	4	4	4
57	2037	1	41+	Rural	Han	No	Junior school	Jobless	6000-9999	Yes	URBMI	Negative	2	36-40	Rural	Han	No	Junior school	Jobless	6000-9999	Yes	URBMI	Negative	3	3	3	3	3	3	3	3	2	3	3	44.74469541	8000	1	1	0	3	3	3	3	3	3	3	3	3	3
58	2085	1	41+	Urban	Others	No	Senior school	Government employee	0-5999	Yes	UEBMI	Negative	1	36-40	Urban	Others	No	Senior school	Jobless	0-5999	Yes	URBMI	Positive	2	2	2	5	2	3	3	3	2	4	4	40.29021218	5000	3	1	0	4	4	4	4	3	3	2	3	3	2
59	2154	1	41+	Urban	Han	No	Graduate and above	Government employee	0-5999	Yes	URBMI	Negative	1	31-35	Urban	Han	No	Senior school	Private employee	0-5999	Yes	URBMI	Negative	2	2	2	4	2	2	2	3	3	3	3	47.20602327	5000	3	1	0	2	2	2	5	2	4	2	2	2	2
60	2172	1	41+	Rural	Han	No	Junior school	Self-employed	6000-9999	Yes	NRCMS	Negative	1	36-40	Rural	Han	No	Junior school	Self-employed	6000-9999	Yes	NRCMS	Positive	5	5	1	5	1	4	3	2	1	4	1	49.53867214	6000	3	1	0	4	4	1	5	1	4	2	2	1	4
61	2187	1	41+	Urban	Han	No	Graduate and above	Government employee	20000+	Yes	UEBMI	Positive	2	36-40	Urban	Others	No	Graduate and above	Government employee	20000+	Yes	UEBMI	Positive	2	2	2	3	2	3	2	2	3	2	2	46.96783025	30000	4	1	1	2	2	3	5	3	3	3	3	3	3
62	2199	2	31-35	Rural	Han	No	Primary school	Self-employed	6000-9999	No	NRCMS	Positive	1	31-35	Rural	Han	No	Primary school	Self-employed	6000-9999	No	NRCMS	Positive	1	1	2	5	3	4	2	4	4	4	2	33.04859685	9000	3	0	1	1	1	2	5	2	4	2	4	2	4
63	2208	2	36-40	Urban	Han	No	Graduate and above	Self-employed	20000+	Yes	URBMI	Positive	1	36-40	Urban	Han	No	Graduate and above	Jobless	20000+	Yes	URBMI	Positive	2	2	2	5	4	4	1	4	3	4	2	36.84052019	20000	3	0	1	2	2	2	5	4	4	2	4	3	4
64	2229	2	20-30	Rural	Others	No	Graduate and above	Private employee	6000-9999	No	NRCMS	Positive	1	31-35	Rural	Others	No	Junior school	Jobless	6000-9999	No	NRCMS	Positive	1	1	1	5	4	3	3	3	1	3	3	26.78439425	8000	4	0	1	1	1	2	5	4	4	2	4	2	4
65	2279	1	41+	Rural	Han	No	Junior school	Self-employed	0-5999	Yes	URBMI	Positive	2	31-35	Rural	Han	No	Junior school	Self-employed	0-5999	Yes	URBMI	Positive	4	4	2	5	3	3	4	4	3	4	4	40.12594114	5000	4	1	1	2	2	2	3	3	3	2	3	3	3
66	2342	1	31-35	Rural	Han	No	Junior school	Jobless	6000-9999	Yes	URBMI	Negative	2	31-35	Rural	Others	No	Primary school	Jobless	6000-9999	Yes	NRCMS	Negative	3	3	2	4	2	3	2	2	2	4	2	32.49281314	6000	2	1	0	3	3	3	4	3	3	3	3	2	3
67	2376	1	31-35	Rural	Han	No	Senior school	Jobless	20000+	Yes	NRCMS	Positive	2	20-30	Rural	Han	No	Junior school	Jobless	20000+	Yes	NRCMS	Positive	2	2	2	4	2	3	2	2	2	3	2	30.6091718	20000	4	1	1	2	2	2	4	3	3	2	3	3	3
68	2380	1	41+	Urban	Han	No	Graduate and above	Private employee	10000-19999	Yes	URBMI	Negative	1	41+	Urban	Han	No	Graduate and above	Private employee	10000-19999	Yes	URBMI	Negative	1	1	3	4	3	4	3	4	4	4	4	46.75427789	10000	1	1	0	1	1	5	5	5	5	5	5	1	1
69	2387	2	31-35	Urban	Han	No	Graduate and above	Self-employed	20000+	Yes	URBMI	Positive	1	36-40	Urban	Han	No	Senior school	Jobless	20000+	Yes	URBMI	Negative	1	1	3	5	4	4	3	3	3	3	3	34.37919233	20000	3	0	1	1	1	2	5	4	4	3	4	4	4
70	2497	2	31-35	Rural	Han	No	Primary school	Private employee	0-5999	No	NRCMS	Positive	1	41+	Rural	Han	No	Junior school	Jobless	0-5999	No	NRCMS	Positive	1	1	1	5	3	5	4	4	4	3	3	34.66666667	4000	3	0	1	1	1	1	5	5	5	3	4	4	4
71	2527	1	41+	Urban	Han	No	Junior school	Private employee	6000-9999	Yes	URBMI	Negative	2	36-40	Urban	Han	No	Junior school	Self-employed	6000-9999	Yes	URBMI	Negative	3	3	4	4	2	4	2	3	4	4	4	48.87611225	6000	1	1	0	4	3	4	5	4	4	4	4	4	4
72	2534	1	31-35	Rural	Han	No	Senior school	Private employee	0-5999	No	NRCMS	Positive	1	36-40	Rural	Han	No	Primary school	Private employee	0-5999	No	NRCMS	Positive	4	4	1	5	2	4	3	2	3	4	2	33.96030116	5000	4	1	1	4	4	1	5	2	4	2	2	1	4
73	2564	1	36-40	Rural	Han	No	Senior school	Private employee	0-5999	No	NRCMS	Positive	1	36-40	Rural	Han	Yes	Junior school	Private employee	0-5999	No	NRCMS	Positive	1	1	2	4	3	3	2	3	3	3	3	37.19644079	4000	5	1	1	4	4	2	4	4	4	2	4	1	4
74	2629	1	31-35	Rural	Han	No	Junior school	Manual laborer	6000-9999	Yes	URBMI	Negative	1	20-30	Rural	Han	No	Junior school	Manual laborer	6000-9999	Yes	URBMI	Negative	3	3	3	3	2	2	2	3	3	4	4	31.87953457	8000	3	1	0	3	3	3	3	2	2	2	4	3	4
75	2646	1	41+	Rural	Han	No	Senior school	Jobless	6000-9999	Yes	NRCMS	Positive	1	41+	Rural	Han	No	Junior school	Manual laborer	6000-9999	Yes	URBMI	Positive	4	2	4	5	5	4	2	4	4	4	3	43.23066393	8000	3	1	1	5	5	2	4	4	4	2	4	4	4
76	2650	2	31-35	Rural	Han	No	Senior school	Jobless	10000-19999	No	NRCMS	Positive	1	20-30	Rural	Han	No	Senior school	Jobless	10000-19999	No	NRCMS	Positive	2	2	3	5	5	5	1	5	5	4	4	32.37508556	10000	4	0	1	4	5	5	5	5	5	4	5	3	5
77	2668	1	36-40	Urban	Han	No	Graduate and above	Private employee	10000-19999	Yes	URBMI	Negative	2	31-35	Urban	Han	No	Senior school	Private employee	10000-19999	Yes	URBMI	Negative	2	2	2	5	3	3	2	3	3	4	4	36.25735797	10000	3	1	0	2	2	3	5	4	3	2	3	3	4
78	2695	2	31-35	Urban	Han	Yes	Senior school	Government employee	10000-19999	Yes	URBMI	Negative	1	20-30	Rural	Han	No	Primary school	Jobless	10000-19999	Yes	NRCMS	Negative	2	2	2	3	4	3	3	3	3	3	3	31.1321013	15000	3	0	0	2	2	2	3	3	3	3	3	3	4
79	2741	1	36-40	Urban	Han	No	Graduate and above	Government employee	20000+	Yes	UEBMI	Positive	1	36-40	Urban	Han	No	Senior school	Private employee	20000+	Yes	URBMI	Positive	2	2	1	5	2	4	1	4	1	4	2	37.0349076	30000	4	1	1	2	2	1	5	2	4	2	2	2	3
80	2804	1	36-40	Urban	Han	No	Senior school	Self-employed	10000-19999	Yes	NRCMS	Positive	1	20-30	Urban	Han	No	Junior school	Self-employed	10000-19999	Yes	URBMI	Positive	2	2	1	5	2	4	2	4	4	4	1	36.08487337	12000	4	1	1	2	2	2	5	3	3	2	2	3	2
81	2807	1	36-40	Urban	Han	No	Graduate and above	Government employee	0-5999	Yes	UEBMI	Negative	2	36-40	Urban	Han	No	Graduate and above	Government employee	0-5999	Yes	URBMI	Negative	2	2	2	4	2	4	4	2	2	2	2	39.41136208	3000	2	1	0	1	1	2	5	2	4	2	5	2	2
82	2828	1	36-40	Rural	Others	No	Senior school	Jobless	0-5999	Yes	NRCMS	Negative	1	36-40	Rural	Han	No	Primary school	Jobless	0-5999	Yes	NRCMS	Negative	2	2	2	4	3	3	3	2	3	4	3	38.32717317	2000	3	1	0	2	2	2	4	3	3	3	4	4	4
83	2869	1	31-35	Rural	Han	No	Junior school	Self-employed	6000-9999	Yes	NRCMS	Positive	1	31-35	Rural	Han	No	Senior school	Self-employed	6000-9999	Yes	NRCMS	Positive	4	4	2	5	3	3	4	3	3	4	4	31.16221766	7000	4	1	1	2	2	4	5	2	4	2	4	4	4
84	2881	1	41+	Urban	Han	No	Graduate and above	Government employee	6000-9999	Yes	UEBMI	Negative	2	31-35	Urban	Han	No	Senior school	Private employee	6000-9999	Yes	URBMI	Negative	2	2	2	5	2	3	3	2	3	4	2	43.10472279	9000	5	1	0	2	2	3	5	3	3	2	3	3	4
85	2884	2	36-40	Urban	Han	No	Graduate and above	Private employee	6000-9999	Yes	URBMI	Positive	1	31-35	Urban	Han	No	Senior school	Private employee	6000-9999	Yes	URBMI	Positive	1	1	2	5	2	4	2	4	2	3	3	36.42984257	8000	4	0	1	4	4	2	4	3	4	3	4	2	3
86	2888	1	31-35	Rural	Han	No	Senior school	Private employee	6000-9999	Yes	NRCMS	Positive	2	20-30	Rural	Han	No	Junior school	Private employee	6000-9999	Yes	NRCMS	Positive	4	4	1	5	2	4	2	4	2	4	2	32.67351129	9000	5	1	1	2	2	1	5	4	4	2	4	2	3
87	2889	1	36-40	Urban	Han	No	Graduate and above	Government employee	20000+	Yes	UEBMI	Positive	2	31-35	Urban	Han	No	Senior school	Private employee	20000+	Yes	URBMI	Positive	4	4	2	5	2	3	3	3	3	3	3	36.69267625	50000	4	1	1	2	2	3	5	3	3	3	3	3	3
88	2917	1	41+	Urban	Han	No	Junior school	Jobless	0-5999	Yes	NRCMS	Negative	1	36-40	Urban	Han	No	Junior school	Jobless	0-5999	Yes	URBMI	Negative	2	4	4	5	1	1	5	3	3	3	4	45.66187543	5000	4	1	0	4	4	3	4	3	4	3	4	4	4
89	2920	1	36-40	Urban	Han	No	Graduate and above	Government employee	10000-19999	Yes	UEBMI	Negative	2	36-40	Urban	Han	No	Senior school	Self-employed	10000-19999	Yes	URBMI	Negative	5	4	2	5	3	3	4	3	2	4	4	39.69883641	10000	3	1	0	2	2	2	5	3	3	2	3	2	4
90	2941	1	41+	Rural	Han	No	Primary school	Jobless	6000-9999	Yes	NRCMS	Negative	1	31-35	Rural	Han	No	Primary school	Jobless	6000-9999	Yes	NRCMS	Negative	4	4	2	5	3	4	3	4	4	4	4	42.59548255	9000	3	1	0	5	4	2	4	4	4	3	4	3	4
91	2943	1	31-35	Rural	Han	No	Senior school	Jobless	10000-19999	Yes	NRCMS	Negative	1	31-35	Rural	Han	No	Senior school	Jobless	10000-19999	Yes	NRCMS	Positive	4	4	2	4	2	4	2	3	3	4	2	33.70568104	12000	3	1	0	2	2	2	5	4	2	2	3	4	4
92	2951	1	41+	Rural	Han	No	Primary school	Manual laborer	6000-9999	Yes	NRCMS	Positive	1	31-35	Rural	Han	No	Primary school	Private employee	6000-9999	Yes	NRCMS	Positive	2	2	2	5	4	4	1	2	2	2	2	41.10061602	7000	3	1	1	1	1	2	5	2	4	1	4	2	2
93	2993	1	41+	Urban	Han	No	Senior school	Government employee	6000-9999	Yes	UEBMI	Negative	1	36-40	Rural	Han	Yes	Senior school	Jobless	6000-9999	Yes	NRCMS	Positive	3	1	1	4	5	4	4	2	4	4	2	42.42299795	7000	5	1	0	1	1	4	5	2	4	2	2	2	2
94	2997	2	36-40	Rural	Han	No	Senior school	Manual laborer	0-5999	No	NRCMS	Positive	1	36-40	Urban	Han	No	Senior school	Jobless	0-5999	No	URBMI	Positive	1	1	3	5	4	4	2	3	3	3	3	39.85489391	2000	4	0	1	4	4	2	5	2	2	4	2	2	2
95	3014	1	31-35	Rural	Han	No	Senior school	Self-employed	10000-19999	Yes	NRCMS	Positive	1	36-40	Rural	Han	No	Primary school	Self-employed	10000-19999	Yes	NRCMS	Positive	2	2	4	5	2	4	2	2	2	4	3	33.01026694	10000	4	1	1	2	2	2	5	5	5	2	4	2	2
96	3028	1	41+	Rural	Han	Yes	Senior school	Self-employed	0-5999	Yes	NRCMS	Positive	2	36-40	Rural	Han	Yes	Junior school	Manual laborer	0-5999	Yes	NRCMS	Negative	4	4	4	5	3	3	4	3	3	4	4	41.12799452	4000	3	1	1	2	2	3	5	4	3	3	3	3	4
97	3032	1	36-40	Urban	Han	No	Graduate and above	Government employee	20000+	Yes	UEBMI	Positive	2	31-35	Urban	Han	No	Graduate and above	Private employee	20000+	Yes	URBMI	Positive	5	4	1	5	2	5	3	5	1	4	2	36.56399726	30000	5	1	1	1	1	1	5	4	2	2	4	1	4
98	3092	2	41+	Rural	Han	No	Junior school	Self-employed	0-5999	Yes	NRCMS	Negative	1	41+	Rural	Han	No	Senior school	Self-employed	0-5999	Yes	NRCMS	Negative	2	1	2	5	3	3	3	2	3	4	4	41.53867214	5000	1	0	0	2	2	2	4	2	3	2	2	2	3
99	3113	1	36-40	Rural	Han	No	Primary school	Self-employed	0-5999	Yes	NRCMS	Positive	2	41+	Urban	Han	No	Senior school	Private employee	0-5999	Yes	URBMI	Positive	2	2	2	5	3	3	2	3	3	3	3	37.54688569	4000	3	1	1	2	2	2	4	4	4	2	3	3	3
100	3133	2	36-40	Rural	Han	Yes	Senior school	Self-employed	20000+	Yes	NRCMS	Positive	1	41+	Urban	Others	No	Senior school	Self-employed	20000+	Yes	URBMI	Positive	1	1	3	5	4	4	3	4	3	3	3	37.16084873	30000	4	0	1	4	3	2	5	1	4	2	2	2	2
101	3137	2	36-40	Rural	Han	No	Primary school	Self-employed	0-5999	No	NRCMS	Positive	1	20-30	Rural	Han	No	Junior school	Jobless	0-5999	No	NRCMS	Positive	1	1	1	5	3	3	3	4	4	4	3	37.37166324	3000	4	0	1	3	3	1	4	4	5	3	4	4	4
102	3139	2	36-40	Rural	Han	No	Junior school	Jobless	0-5999	No	NRCMS	Positive	1	36-40	Rural	Han	No	Graduate and above	Jobless	0-5999	No	NRCMS	Positive	4	4	4	5	4	4	2	4	2	4	4	36.06844627	5000	5	0	1	2	2	2	5	2	3	3	4	2	4
103	3146	1	41+	Urban	Han	No	Graduate and above	Government employee	20000+	Yes	UEBMI	Positive	1	41+	Urban	Han	No	Senior school	Private employee	20000+	Yes	URBMI	Positive	5	4	2	5	1	4	2	4	1	4	4	49.74948665	50000	4	1	1	4	4	4	5	2	4	2	4	4	4
104	3155	1	31-35	Urban	Han	No	Graduate and above	Private employee	20000+	Yes	URBMI	Negative	2	20-30	Urban	Han	No	Senior school	Self-employed	20000+	Yes	URBMI	Negative	4	4	2	5	3	3	3	3	3	3	3	32.05475702	20000	4	1	0	2	2	3	5	3	3	3	3	3	4
105	3197	1	36-40	Urban	Han	No	Graduate and above	Jobless	20000+	Yes	URBMI	Positive	1	31-35	Urban	Han	No	Graduate and above	Government employee	20000+	Yes	UEBMI	Positive	2	2	2	5	3	3	3	2	3	4	4	35.21149897	20000	4	1	1	5	4	2	4	3	3	3	3	3	3
106	3230	1	41+	Urban	Han	No	Senior school	Private employee	6000-9999	Yes	URBMI	Positive	1	31-35	Urban	Others	No	Senior school	Jobless	6000-9999	Yes	URBMI	Negative	2	2	2	4	2	4	2	4	4	4	2	43.78644764	8000	3	1	1	4	4	3	4	2	4	2	4	3	4
107	3244	1	41+	Urban	Han	No	Graduate and above	Government employee	20000+	Yes	UEBMI	Negative	2	41+	Urban	Han	No	Graduate and above	Private employee	20000+	Yes	UEBMI	Negative	4	4	4	4	3	3	3	4	4	4	4	42.9486653	20000	1	1	0	4	4	4	3	3	3	3	3	4	4
108	3345	1	36-40	Urban	Han	No	Graduate and above	Self-employed	20000+	Yes	URBMI	Positive	1	36-40	Urban	Han	No	Graduate and above	Government employee	20000+	Yes	UEBMI	Positive	4	4	1	5	4	4	3	2	1	4	1	37.04859685	30000	4	1	1	4	4	1	5	1	4	2	2	2	4
109	3374	2	41+	Urban	Han	No	Graduate and above	Private employee	6000-9999	Yes	URBMI	Negative	1	36-40	Urban	Han	No	Graduate and above	Jobless	6000-9999	Yes	URBMI	Negative	2	2	2	2	3	3	3	3	2	3	5	42.38740589	6000	3	0	0	4	5	2	2	4	2	4	1	2	4
110	3573	1	31-35	Rural	Han	No	Primary school	Manual laborer	6000-9999	Yes	NRCMS	Positive	1	20-30	Rural	Han	No	Junior school	Private employee	6000-9999	Yes	NRCMS	Positive	2	2	2	5	3	3	3	2	2	3	3	32.90622861	6000	4	1	1	2	2	2	4	2	3	2	3	2	2
111	3606	1	31-35	Urban	Han	No	Graduate and above	Self-employed	10000-19999	Yes	NRCMS	Negative	2	31-35	Urban	Han	No	Senior school	Self-employed	10000-19999	Yes	URBMI	Negative	2	2	2	5	4	4	5	4	4	5	3	34.42299795	10000	1	1	0	3	3	3	5	3	3	4	3	4	4
112	3672	1	31-35	Urban	Han	No	Graduate and above	Government employee	10000-19999	Yes	UEBMI	Negative	2	31-35	Urban	Han	No	Graduate and above	Government employee	10000-19999	Yes	UEBMI	Positive	4	4	2	5	2	4	2	2	4	4	4	33.50034223	12000	3	1	0	1	1	1	4	4	4	1	3	3	3
113	3697	1	36-40	Rural	Others	Yes	Junior school	Self-employed	20000+	Yes	NRCMS	Negative	1	41+	Rural	Others	Yes	Senior school	Self-employed	20000+	Yes	NRCMS	Negative	3	3	2	5	2	4	2	4	4	4	4	39.70157426	20000	3	1	0	2	2	4	5	2	4	2	4	4	4
114	3722	2	41+	Urban	Han	Yes	Graduate and above	Self-employed	20000+	Yes	URBMI	Negative	1	36-40	Rural	Han	Yes	Senior school	Private employee	20000+	Yes	NRCMS	Negative	1	1	2	5	2	4	3	3	4	3	3	44.25462012	80000	2	0	0	4	4	2	5	2	4	3	2	2	4
115	3732	1	31-35	Rural	Han	No	Senior school	Self-employed	10000-19999	Yes	NRCMS	Positive	1	20-30	Rural	Han	No	Senior school	Jobless	10000-19999	Yes	NRCMS	Positive	4	4	1	5	1	4	2	2	2	4	2	34.57905544	10000	5	1	1	2	2	1	5	1	4	2	2	2	2
116	3773	1	36-40	Urban	Han	No	Junior school	Self-employed	20000+	Yes	URBMI	Positive	2	31-35	Urban	Han	No	Junior school	Self-employed	20000+	Yes	URBMI	Positive	4	4	2	5	3	3	3	3	3	4	4	39.07186858	20000	4	1	1	2	2	3	5	3	3	3	3	3	4
117	3883	2	36-40	Rural	Han	No	Senior school	Self-employed	10000-19999	Yes	NRCMS	Negative	1	20-30	Rural	Han	No	Senior school	Self-employed	10000-19999	Yes	NRCMS	Positive	2	2	1	5	3	3	3	4	3	3	3	37.5742642	15000	4	0	0	2	2	4	5	4	4	2	4	1	4
118	3912	2	31-35	Urban	Han	No	Graduate and above	Private employee	10000-19999	Yes	URBMI	Positive	1	31-35	Urban	Han	No	Senior school	Self-employed	10000-19999	Yes	URBMI	Positive	1	1	1	5	4	4	2	4	2	4	2	33.36892539	10000	3	0	1	1	1	1	5	3	4	1	2	1	2
119	3918	2	36-40	Urban	Han	No	Graduate and above	Self-employed	20000+	Yes	URBMI	Positive	1	31-35	Urban	Han	No	Graduate and above	Private employee	20000+	Yes	URBMI	Positive	1	1	2	5	3	3	3	2	2	4	4	36.8788501	25000	4	0	1	2	2	2	5	1	4	2	2	2	4
120	3920	1	36-40	Rural	Han	No	Senior school	Self-employed	20000+	Yes	NRCMS	Positive	2	36-40	Rural	Others	No	Senior school	Jobless	20000+	Yes	NRCMS	Positive	2	2	1	5	1	3	3	3	2	3	3	39.31279945	60000	4	1	1	1	1	1	5	3	3	2	3	3	3
121	3923	1	41+	Urban	Han	No	Graduate and above	Government employee	10000-19999	Yes	UEBMI	Negative	2	41+	Rural	Others	No	Junior school	Self-employed	10000-19999	Yes	NRCMS	Negative	2	2	2	4	3	3	3	3	3	4	4	42.22587269	10000	3	1	0	2	2	3	4	3	3	3	3	3	4
122	3927	1	31-35	Rural	Others	Yes	Junior school	Jobless	0-5999	Yes	NRCMS	Negative	1	20-30	Rural	Others	Yes	Junior school	Private employee	0-5999	Yes	NRCMS	Positive	4	4	4	4	2	4	4	4	4	4	4	30.57084189	5000	3	1	0	2	2	1	5	1	2	2	2	2	2
123	3938	1	41+	Urban	Han	No	Senior school	Government employee	20000+	Yes	UEBMI	Negative	2	36-40	Urban	Han	No	Junior school	Self-employed	20000+	Yes	URBMI	Negative	2	2	2	5	2	3	4	4	3	4	4	41.17180014	20000	1	1	0	2	2	3	4	3	3	3	3	3	4
124	3980	2	31-35	Urban	Han	No	Senior school	Private employee	6000-9999	Yes	URBMI	Positive	1	31-35	Urban	Han	No	Senior school	Jobless	6000-9999	Yes	URBMI	Positive	1	1	1	5	2	4	4	2	2	4	2	31.15126626	6000	5	0	1	5	5	1	5	2	4	2	4	4	4
125	3995	2	41+	Rural	Others	Yes	Junior school	Self-employed	6000-9999	Yes	NRCMS	Positive	1	41+	Rural	Others	No	Junior school	Self-employed	6000-9999	Yes	NRCMS	Negative	2	2	2	5	2	3	3	2	3	4	4	43.2936345	8000	1	0	1	2	2	2	4	3	3	3	2	3	4
126	4030	1	31-35	Rural	Han	No	Graduate and above	Private employee	10000-19999	No	NRCMS	Negative	1	31-35	Rural	Han	No	Senior school	Jobless	10000-19999	No	NRCMS	Positive	4	4	2	5	2	5	2	2	2	2	2	32.0054757	12000	4	1	0	4	4	2	5	2	4	2	3	2	4
127	4039	2	36-40	Rural	Han	No	Junior school	Self-employed	6000-9999	Yes	NRCMS	Negative	1	36-40	Rural	Han	No	Junior school	Self-employed	6000-9999	Yes	NRCMS	Positive	3	3	3	4	3	4	2	4	4	4	4	39.32922656	6000	3	0	0	2	2	2	4	2	3	2	3	3	3
128	4044	2	41+	Rural	Han	No	Graduate and above	Private employee	10000-19999	Yes	NRCMS	Positive	1	36-40	Rural	Others	No	Junior school	Private employee	10000-19999	Yes	NRCMS	Positive	1	1	3	5	4	4	4	4	4	4	4	41.18822724	10000	5	0	1	2	2	2	5	4	4	2	4	2	4
129	4075	2	31-35	Urban	Han	No	Graduate and above	Government employee	20000+	Yes	UEBMI	Positive	1	20-30	Rural	Han	No	Graduate and above	Private employee	20000+	Yes	NRCMS	Positive	1	1	1	5	3	3	3	4	2	4	1	31.54004107	25000	5	0	1	4	4	1	5	4	4	3	2	2	2
130	4086	1	36-40	Urban	Others	No	Graduate and above	Government employee	20000+	Yes	UEBMI	Positive	2	36-40	Urban	Others	No	Senior school	Private employee	20000+	Yes	URBMI	Negative	2	2	2	4	4	3	3	3	3	4	4	38.04243669	70000	3	1	1	3	3	2	3	4	3	3	4	3	4
131	4107	2	31-35	Urban	Han	No	Senior school	Manual laborer	6000-9999	Yes	URBMI	Negative	1	31-35	Urban	Han	No	Junior school	Manual laborer	6000-9999	Yes	URBMI	Positive	3	3	3	4	2	2	2	2	2	2	2	32.00273785	8000	4	0	0	2	2	2	4	2	2	2	3	2	3
132	4142	1	41+	Urban	Han	No	Junior school	Private employee	0-5999	Yes	URBMI	Negative	1	36-40	Rural	Han	No	Junior school	Self-employed	0-5999	Yes	NRCMS	Negative	4	4	2	4	3	3	2	4	3	4	4	46.53798768	5000	3	1	0	4	3	4	4	4	4	2	4	4	4
133	4150	1	36-40	Rural	Han	No	Primary school	Jobless	0-5999	Yes	NRCMS	Negative	1	20-30	Urban	Han	No	Senior school	Self-employed	0-5999	Yes	URBMI	Positive	1	1	3	4	1	4	1	2	2	2	2	36.08213552	4000	3	1	0	1	1	2	5	2	4	1	3	3	3
134	4164	1	31-35	Urban	Han	No	Graduate and above	Private employee	10000-19999	Yes	URBMI	Positive	2	31-35	Urban	Han	No	Graduate and above	Jobless	10000-19999	Yes	URBMI	Positive	5	5	1	5	3	5	4	4	1	4	1	34.62286105	15000	4	1	1	1	1	1	5	4	4	2	4	4	4
135	4176	1	36-40	Urban	Han	No	Graduate and above	Government employee	6000-9999	Yes	UEBMI	Negative	1	36-40	Urban	Others	Yes	Graduate and above	Self-employed	6000-9999	Yes	URBMI	Negative	2	2	3	5	3	3	2	3	2	3	3	36.26009582	8000	5	1	0	2	2	2	5	3	3	2	3	3	4
136	4189	1	41+	Rural	Han	No	Senior school	Self-employed	20000+	Yes	NRCMS	Positive	1	41+	Rural	Han	No	Junior school	Self-employed	20000+	Yes	URBMI	Positive	2	2	1	5	3	3	2	4	3	4	4	42.50239562	20000	4	1	1	2	2	3	4	2	4	2	4	2	3
137	4204	2	41+	Rural	Han	No	Junior school	Manual laborer	6000-9999	Yes	NRCMS	Negative	1	31-35	Rural	Han	No	Senior school	Jobless	6000-9999	Yes	NRCMS	Negative	1	1	3	5	4	4	1	4	3	3	3	40.61601643	6000	2	0	0	2	2	2	5	2	3	4	4	3	3
138	4236	2	31-35	Urban	Han	No	Senior school	Jobless	20000+	Yes	URBMI	Positive	1	36-40	Rural	Han	No	Junior school	Self-employed	20000+	Yes	NRCMS	Positive	1	1	2	4	2	4	2	4	4	4	4	32.50102669	20000	3	0	1	4	4	2	5	5	4	4	2	3	4
139	4247	2	20-30	Urban	Han	No	Graduate and above	Private employee	10000-19999	No	URBMI	Negative	1	20-30	Urban	Han	No	Graduate and above	Private employee	10000-19999	No	UEBMI	Negative	1	1	3	4	4	4	4	4	4	4	4	28.99657769	10000	3	0	0	4	4	2	4	4	4	4	4	3	4
140	4265	2	36-40	Rural	Han	No	Senior school	Private employee	6000-9999	Yes	NRCMS	Positive	1	31-35	Rural	Han	No	Senior school	Jobless	6000-9999	Yes	NRCMS	Positive	1	1	1	5	3	3	2	3	2	4	3	38.13826146	8000	5	0	1	5	5	1	4	3	3	3	2	2	2
141	4281	1	31-35	Urban	Han	No	Senior school	Private employee	10000-19999	Yes	URBMI	Negative	2	20-30	Urban	Han	No	Senior school	Private employee	10000-19999	Yes	URBMI	Negative	4	4	2	5	2	3	4	3	3	4	4	31.27994524	10000	3	1	0	2	2	3	5	3	3	2	3	4	4
142	4303	2	41+	Urban	Han	No	Junior school	Private employee	0-5999	Yes	URBMI	Negative	1	36-40	Urban	Han	No	Senior school	Jobless	0-5999	Yes	URBMI	Positive	1	1	4	5	5	5	5	2	4	4	4	49.17453799	5000	5	0	0	3	2	5	5	4	5	5	5	2	4
143	4350	2	41+	Urban	Han	No	Junior school	Self-employed	20000+	Yes	URBMI	Positive	1	41+	Rural	Han	No	Junior school	Self-employed	20000+	Yes	NRCMS	Positive	1	1	2	5	4	4	3	4	4	4	4	40.5229295	20000	4	0	1	2	2	4	5	2	4	2	4	4	4
144	4368	2	36-40	Rural	Han	No	Junior school	Self-employed	10000-19999	No	URBMI	Positive	1	31-35	Rural	Han	Yes	Junior school	Self-employed	10000-19999	No	URBMI	Negative	1	1	2	5	4	4	2	3	3	3	3	37.43737166	10000	4	0	1	4	4	2	5	2	3	4	2	2	2
145	4428	1	31-35	Rural	Han	Yes	Junior school	Self-employed	20000+	Yes	NRCMS	Positive	2	20-30	Rural	Han	Yes	Junior school	Jobless	20000+	Yes	NRCMS	Positive	4	4	1	5	2	4	2	2	1	2	2	31.50718686	30000	4	1	1	2	2	2	5	2	4	1	4	3	3
146	4432	1	20-30	Rural	Han	No	Senior school	Jobless	0-5999	Yes	NRCMS	Negative	1	36-40	Rural	Han	No	Senior school	Private employee	0-5999	Yes	NRCMS	Negative	2	2	2	4	3	3	2	2	3	5	3	23.49897331	3000	1	1	0	2	2	3	4	3	3	3	2	3	4
147	4498	1	41+	Rural	Han	No	Graduate and above	Self-employed	10000-19999	Yes	URBMI	Positive	1	36-40	Urban	Han	No	Senior school	Self-employed	10000-19999	Yes	URBMI	Positive	2	2	1	5	4	4	2	3	2	4	1	40.41067762	12000	3	1	1	4	4	1	5	3	4	2	4	2	4
148	4515	2	36-40	Rural	Han	No	Junior school	Self-employed	20000+	Yes	URBMI	Negative	1	20-30	Urban	Han	No	Senior school	Self-employed	20000+	Yes	URBMI	Negative	3	2	4	5	3	3	3	3	4	4	3	35.92060233	30000	5	0	0	2	2	4	5	5	5	2	5	5	4
149	4543	1	36-40	Rural	Han	No	Junior school	Self-employed	20000+	Yes	NRCMS	Negative	1	36-40	Rural	Others	No	Junior school	Self-employed	20000+	Yes	NRCMS	Negative	2	2	2	4	3	3	2	3	2	3	3	38.47501711	20000	2	1	0	2	2	2	4	3	3	2	2	2	2
150	4544	1	36-40	Rural	Han	No	Senior school	Self-employed	10000-19999	Yes	NRCMS	Positive	1	31-35	Rural	Han	No	Junior school	Self-employed	10000-19999	Yes	NRCMS	Negative	4	4	1	5	1	4	2	4	4	4	2	38.9431896	12000	4	1	1	4	4	1	5	4	4	2	2	1	4
151	4580	2	31-35	Urban	Han	No	Senior school	Government employee	6000-9999	Yes	UEBMI	Negative	1	31-35	Urban	Others	Yes	Graduate and above	Private employee	6000-9999	Yes	URBMI	Positive	2	2	2	5	2	2	2	2	3	3	3	30.07255305	9000	2	0	0	4	4	3	5	1	2	3	4	3	4
152	4616	1	36-40	Rural	Others	No	Graduate and above	Self-employed	10000-19999	Yes	NRCMS	Positive	1	41+	Rural	Han	No	Senior school	Self-employed	10000-19999	Yes	NRCMS	Positive	1	1	2	5	4	4	4	3	2	3	3	35.11841205	10000	3	1	1	2	2	2	5	3	3	1	2	1	2
153	4634	2	41+	Rural	Others	No	Senior school	Self-employed	10000-19999	Yes	URBMI	Positive	1	36-40	Urban	Han	No	Primary school	Self-employed	10000-19999	Yes	URBMI	Negative	1	1	3	5	4	4	2	4	3	4	4	47.33196441	15000	4	0	1	4	3	2	4	4	4	2	4	3	4
154	4638	2	31-35	Rural	Han	No	Primary school	Manual laborer	0-5999	No	NRCMS	Positive	1	31-35	Rural	Han	No	Junior school	Jobless	0-5999	No	NRCMS	Positive	4	4	1	4	4	4	2	4	2	4	2	34.64202601	3000	4	0	1	5	5	4	5	4	5	3	4	4	4
155	4640	2	31-35	Rural	Han	No	Senior school	Self-employed	20000+	Yes	NRCMS	Negative	1	31-35	Rural	Han	No	Senior school	Jobless	20000+	Yes	NRCMS	Negative	3	3	1	5	3	3	3	4	2	4	2	31.37303217	20000	3	0	0	5	5	1	5	3	4	2	2	2	4
156	4647	1	31-35	Urban	Han	Yes	Senior school	Self-employed	0-5999	Yes	URBMI	Negative	2	31-35	Urban	Han	No	Junior school	Jobless	0-5999	Yes	URBMI	Negative	4	2	2	4	2	3	2	2	2	3	3	33.70841889	2000	3	1	0	3	3	3	3	3	3	3	3	3	3
157	4677	2	31-35	Rural	Han	No	Senior school	Self-employed	6000-9999	No	NRCMS	Positive	1	20-30	Rural	Han	No	Junior school	Jobless	6000-9999	No	NRCMS	Negative	5	4	2	5	3	3	2	2	2	2	2	32.38603696	7000	5	0	1	2	2	1	5	2	4	2	2	2	2
158	4689	1	36-40	Urban	Han	No	Senior school	Private employee	10000-19999	Yes	URBMI	Negative	2	31-35	Urban	Han	No	Junior school	Private employee	10000-19999	Yes	URBMI	Negative	4	4	2	5	3	4	4	3	3	4	4	35.91512663	10000	3	1	0	2	2	3	4	3	3	2	3	3	4
159	4717	2	31-35	Rural	Han	No	Junior school	Private employee	6000-9999	Yes	NRCMS	Positive	1	31-35	Rural	Han	No	Junior school	Jobless	6000-9999	Yes	NRCMS	Positive	1	1	2	4	2	2	3	3	2	3	2	33.2347707	9000	5	0	1	1	1	1	5	2	4	2	2	2	2
160	4745	1	20-30	Urban	Han	No	Senior school	Self-employed	20000+	Yes	URBMI	Negative	2	20-30	Urban	Han	No	Senior school	Self-employed	20000+	Yes	URBMI	Positive	4	4	2	5	2	3	4	4	3	4	4	26.23134839	20000	4	1	0	2	2	3	5	3	3	2	3	3	3
161	4750	2	31-35	Rural	Others	No	Graduate and above	Self-employed	6000-9999	No	NRCMS	Positive	1	31-35	Rural	Others	No	Junior school	Self-employed	6000-9999	No	NRCMS	Positive	1	1	3	5	4	4	2	3	3	3	3	34.27241615	7000	4	0	1	2	2	2	5	2	4	2	2	3	4
162	4753	1	36-40	Urban	Han	No	Graduate and above	Private employee	20000+	Yes	UEBMI	Positive	2	31-35	Urban	Han	No	Graduate and above	Private employee	20000+	Yes	URBMI	Positive	5	5	1	5	2	5	3	2	1	5	2	36.50102669	20000	4	1	1	1	1	1	5	3	3	2	3	1	4
163	4756	1	20-30	Urban	Han	No	Graduate and above	Self-employed	10000-19999	Yes	URBMI	Positive	2	31-35	Urban	Han	No	Senior school	Private employee	10000-19999	Yes	UEBMI	Positive	2	4	4	5	5	2	1	2	2	4	5	28.6844627	10000	5	1	1	1	1	1	5	1	1	1	1	1	1
164	4777	1	31-35	Rural	Han	No	Junior school	Self-employed	0-5999	Yes	NRCMS	Negative	1	20-30	Rural	Han	No	Junior school	Self-employed	0-5999	Yes	NRCMS	Positive	4	4	2	4	2	4	2	4	4	4	4	32.88706366	5000	3	1	0	4	4	2	4	2	4	2	4	4	4
165	4783	2	31-35	Rural	Han	No	Junior school	Manual laborer	20000+	Yes	NRCMS	Positive	1	20-30	Rural	Han	No	Primary school	Jobless	20000+	Yes	NRCMS	Positive	1	1	3	5	4	4	3	3	4	3	3	33.33059548	1e+05	4	0	1	2	2	1	5	1	4	1	4	3	2
166	4819	1	36-40	Urban	Han	No	Graduate and above	Private employee	20000+	Yes	URBMI	Negative	2	31-35	Urban	Han	No	Graduate and above	Private employee	20000+	Yes	URBMI	Positive	4	4	2	5	3	3	4	3	3	4	4	35.9945243	20000	2	1	0	2	2	1	5	2	4	1	3	3	4
167	4833	1	36-40	Rural	Han	No	Senior school	Self-employed	20000+	Yes	URBMI	Positive	2	31-35	Rural	Han	No	Senior school	Jobless	20000+	Yes	NRCMS	Negative	4	4	1	5	2	5	3	2	2	2	2	36.95550992	30000	5	1	1	1	1	1	5	1	5	3	4	4	4
168	4836	2	31-35	Rural	Han	No	Senior school	Government employee	0-5999	Yes	NRCMS	Negative	1	20-30	Rural	Han	No	Senior school	Private employee	0-5999	Yes	NRCMS	Negative	1	1	3	5	5	4	4	4	4	4	4	30.57357974	3500	4	0	0	1	1	1	5	1	4	2	4	4	4
169	4852	1	36-40	Rural	Han	No	Junior school	Private employee	6000-9999	Yes	NRCMS	Positive	1	31-35	Rural	Han	No	Junior school	Jobless	6000-9999	Yes	NRCMS	Positive	2	2	1	5	2	4	2	2	2	2	2	38.29431896	7000	5	1	1	2	2	1	5	4	4	2	5	1	5
170	4865	1	41+	Urban	Han	No	Graduate and above	Government employee	20000+	Yes	UEBMI	Negative	2	36-40	Urban	Han	No	Graduate and above	Jobless	20000+	Yes	URBMI	Positive	2	2	3	4	2	2	2	3	3	3	3	40.08487337	20000	3	1	0	2	2	3	4	3	3	2	3	3	3
171	4872	1	36-40	Rural	Han	No	Junior school	Self-employed	0-5999	No	NRCMS	Negative	2	36-40	Rural	Han	No	Junior school	Private employee	0-5999	No	NRCMS	Positive	1	1	1	5	3	3	3	3	2	2	2	36.20260096	5000	3	1	0	1	1	1	5	4	4	2	4	4	3
172	4958	2	41+	Urban	Han	Yes	Junior school	Private employee	6000-9999	Yes	URBMI	Negative	1	41+	Urban	Others	Yes	Junior school	Private employee	6000-9999	Yes	URBMI	Positive	1	1	3	5	2	4	3	3	3	3	3	42.89664613	6000	3	0	0	2	2	2	4	2	3	3	4	3	4
173	5012	1	41+	Urban	Han	No	Senior school	Self-employed	10000-19999	Yes	URBMI	Positive	1	31-35	Urban	Han	Yes	Senior school	Private employee	10000-19999	Yes	URBMI	Negative	1	1	4	5	1	4	2	3	3	4	4	42.91307324	11000	3	1	1	4	4	4	5	2	4	2	3	2	4
174	5039	1	41+	Rural	Han	No	Graduate and above	Jobless	6000-9999	Yes	URBMI	Negative	2	36-40	Rural	Han	No	Junior school	Self-employed	6000-9999	Yes	NRCMS	Positive	2	2	2	5	2	4	2	3	3	4	3	46.22039699	8000	3	1	0	2	2	4	5	4	4	2	4	4	4
175	5085	2	41+	Rural	Han	No	Primary school	Manual laborer	0-5999	Yes	NRCMS	Positive	1	41+	Rural	Han	No	Primary school	Self-employed	0-5999	Yes	NRCMS	Negative	2	2	3	4	3	3	3	2	2	3	4	42.46680356	3000	4	0	1	2	2	3	5	4	5	2	5	4	5
176	5114	1	31-35	Rural	Han	No	Junior school	Jobless	6000-9999	Yes	NRCMS	Negative	1	20-30	Rural	Han	No	Junior school	Self-employed	6000-9999	Yes	NRCMS	Positive	2	2	2	5	3	3	2	4	4	4	4	33.68377823	7000	1	1	0	2	2	2	4	2	4	2	3	3	3
177	5164	2	31-35	Urban	Han	No	Senior school	Private employee	0-5999	Yes	URBMI	Positive	1	31-35	Urban	Han	No	Graduate and above	Jobless	0-5999	Yes	URBMI	Negative	2	2	2	5	3	3	3	2	3	4	4	31.27994524	5000	3	0	1	5	2	1	5	2	4	2	2	1	2
178	5222	1	36-40	Rural	Han	No	Primary school	Manual laborer	6000-9999	Yes	NRCMS	Positive	1	31-35	Rural	Han	No	Primary school	Private employee	6000-9999	Yes	NRCMS	Positive	2	2	2	4	3	3	3	3	3	3	3	38.03148528	8000	4	1	1	5	5	4	5	1	5	4	2	2	2
179	5248	1	41+	Urban	Han	No	Junior school	Private employee	0-5999	Yes	URBMI	Positive	1	36-40	Urban	Han	No	Junior school	Jobless	0-5999	Yes	URBMI	Negative	2	2	2	5	2	3	2	2	2	3	3	42.62833676	5000	4	1	1	2	2	2	5	2	3	2	2	3	2
180	5271	1	31-35	Rural	Han	No	Primary school	Jobless	0-5999	Yes	NRCMS	Positive	2	36-40	Urban	Han	No	Junior school	Jobless	0-5999	Yes	URBMI	Negative	2	2	2	4	2	4	2	2	2	2	2	34.6146475	2000	5	1	1	2	2	3	4	3	3	2	3	3	4
181	5297	2	36-40	Rural	Han	No	Primary school	Manual laborer	10000-19999	No	NRCMS	Positive	1	36-40	Rural	Han	No	Primary school	Manual laborer	10000-19999	No	NRCMS	Positive	1	1	3	5	2	2	2	3	3	3	3	37.64544832	10000	5	0	1	1	1	2	5	2	2	1	2	2	2
182	5315	2	31-35	Rural	Han	No	Senior school	Manual laborer	0-5999	Yes	NRCMS	Negative	1	20-30	Rural	Han	No	Junior school	Jobless	0-5999	Yes	NRCMS	Negative	1	1	2	5	2	2	3	3	3	3	3	31.23613963	5000	1	0	0	5	4	4	5	2	2	4	2	2	2
183	5331	1	31-35	Rural	Han	No	Graduate and above	Private employee	10000-19999	Yes	NRCMS	Positive	2	31-35	Rural	Han	No	Graduate and above	Private employee	10000-19999	Yes	NRCMS	Positive	2	2	1	4	1	4	1	4	2	4	2	33.74401095	12000	3	1	1	2	2	1	4	4	4	2	3	4	3
184	5340	2	36-40	Rural	Han	No	Primary school	Manual laborer	0-5999	No	NRCMS	Positive	1	31-35	Rural	Han	No	Primary school	Jobless	0-5999	No	NRCMS	Positive	1	1	2	5	4	4	2	4	5	5	5	35.32648871	2500	5	0	1	4	4	2	5	2	3	5	5	4	4
185	5353	1	41+	Urban	Han	No	Graduate and above	Government employee	6000-9999	Yes	UEBMI	Negative	2	41+	Urban	Han	No	Graduate and above	Government employee	6000-9999	Yes	UEBMI	Negative	2	2	4	4	2	5	2	5	5	5	4	47.50171116	7000	3	1	0	2	1	2	5	2	3	2	3	3	4
186	5416	1	36-40	Rural	Han	No	Junior school	Manual laborer	0-5999	Yes	NRCMS	Positive	2	31-35	Rural	Han	No	Junior school	Manual laborer	0-5999	Yes	NRCMS	Positive	2	2	2	4	2	3	2	2	2	2	2	35.14031485	5000	5	1	1	2	2	2	5	2	3	2	3	2	4
187	5427	1	31-35	Urban	Han	No	Senior school	Self-employed	10000-19999	Yes	URBMI	Positive	2	36-40	Urban	Han	No	Senior school	Self-employed	10000-19999	Yes	URBMI	Negative	2	2	2	4	2	3	3	3	2	4	3	33.61533196	10000	4	1	1	1	3	2	3	3	4	4	3	3	1
188	5438	1	41+	Rural	Han	No	Junior school	Manual laborer	0-5999	Yes	NRCMS	Negative	1	41+	Rural	Han	No	Primary school	Manual laborer	0-5999	Yes	NRCMS	Negative	4	2	3	5	3	3	2	2	3	4	3	42.70773443	2000	3	1	0	4	4	4	5	4	4	2	4	2	2
189	5447	1	31-35	Urban	Han	No	Graduate and above	Government employee	10000-19999	Yes	UEBMI	Positive	2	31-35	Urban	Han	No	Graduate and above	Private employee	10000-19999	Yes	URBMI	Positive	4	4	4	5	2	4	3	3	3	4	4	34.54072553	18000	4	1	1	1	1	3	5	3	3	2	4	4	4
190	5467	1	36-40	Rural	Han	No	Junior school	Self-employed	20000+	Yes	NRCMS	Positive	1	31-35	Rural	Han	No	Junior school	Self-employed	20000+	Yes	NRCMS	Positive	2	2	2	5	3	3	3	3	3	4	4	36.07118412	50000	4	1	1	2	2	2	5	3	3	3	3	3	4
191	5517	1	36-40	Rural	Others	No	Primary school	Manual laborer	0-5999	Yes	NRCMS	Negative	1	36-40	Rural	Others	No	Primary school	Manual laborer	0-5999	Yes	NRCMS	Negative	4	4	2	5	2	4	3	4	4	4	4	36.81587953	4000	1	1	0	2	2	4	5	4	4	3	4	4	4
192	5525	2	41+	Urban	Han	No	Senior school	Jobless	10000-19999	Yes	URBMI	Positive	1	36-40	Urban	Han	No	Graduate and above	Self-employed	10000-19999	Yes	URBMI	Negative	3	2	3	5	3	3	3	4	3	4	4	41.67008898	10000	3	0	1	4	4	2	5	3	3	3	3	3	4
193	5546	1	41+	Rural	Han	No	Senior school	Self-employed	10000-19999	Yes	NRCMS	Negative	2	36-40	Rural	Han	No	Primary school	Self-employed	10000-19999	Yes	NRCMS	Negative	2	2	3	5	4	4	2	4	5	3	4	42.89390828	15000	2	1	0	2	2	2	5	5	5	1	4	3	2
194	5570	2	36-40	Rural	Han	No	Senior school	Self-employed	10000-19999	No	NRCMS	Positive	1	31-35	Rural	Others	No	Junior school	Self-employed	10000-19999	No	NRCMS	Positive	2	2	2	5	4	4	2	3	2	3	3	38.0807666	10000	4	0	1	4	4	2	4	4	4	2	2	2	2
195	5584	1	41+	Urban	Han	No	Senior school	Self-employed	10000-19999	Yes	URBMI	Positive	2	31-35	Urban	Han	No	Primary school	Self-employed	10000-19999	Yes	URBMI	Positive	4	4	1	5	2	4	3	3	1	2	2	40.6954141	19000	4	1	1	1	1	1	5	2	3	3	3	2	3
196	5610	1	41+	Rural	Han	No	Junior school	Government employee	6000-9999	Yes	NRCMS	Negative	2	41+	Rural	Han	No	Primary school	Manual laborer	6000-9999	Yes	NRCMS	Negative	3	3	2	3	3	4	2	4	2	4	3	41.43463381	7000	1	1	0	1	1	3	4	4	4	5	4	4	2
197	5672	2	36-40	Rural	Others	Yes	Primary school	Private employee	0-5999	No	NRCMS	Positive	1	31-35	Rural	Others	Yes	Primary school	Private employee	0-5999	No	NRCMS	Positive	1	1	3	5	4	4	2	4	3	3	3	35.73716632	3000	5	0	1	1	1	4	4	4	4	1	4	3	4
198	5684	2	36-40	Urban	Han	No	Graduate and above	Government employee	20000+	Yes	UEBMI	Positive	1	36-40	Urban	Han	No	Graduate and above	Self-employed	20000+	Yes	UEBMI	Negative	1	1	3	5	3	3	3	3	3	4	3	39.18138261	30000	3	0	1	4	4	3	4	4	4	3	4	4	4
199	5718	1	41+	Rural	Han	Yes	Primary school	Jobless	0-5999	Yes	NRCMS	Negative	2	41+	Rural	Han	No	Junior school	Manual laborer	0-5999	Yes	NRCMS	Positive	4	3	2	4	3	4	4	3	3	4	4	45.93839836	3000	1	1	0	2	2	2	4	3	4	3	3	3	4
200	5730	1	31-35	Rural	Han	No	Junior school	Jobless	0-5999	Yes	NRCMS	Negative	1	36-40	Rural	Han	No	Primary school	Jobless	0-5999	Yes	NRCMS	Positive	5	5	1	5	1	5	4	4	1	4	2	33.13073238	3000	3	1	0	5	5	1	5	1	5	2	3	2	4
201	5750	1	41+	Rural	Others	Yes	Junior school	Manual laborer	0-5999	Yes	NRCMS	Positive	1	36-40	Urban	Others	Yes	Junior school	Jobless	0-5999	Yes	NRCMS	Positive	4	3	3	5	4	4	2	4	4	4	3	41.32238193	5000	4	1	1	4	4	2	5	4	4	2	4	2	4
202	5754	2	31-35	Rural	Others	No	Senior school	Private employee	10000-19999	No	NRCMS	Positive	1	31-35	Rural	Others	No	Junior school	Private employee	10000-19999	No	NRCMS	Positive	4	4	1	4	2	3	3	4	4	4	3	32.12046543	10000	4	0	1	4	5	2	5	4	4	2	4	2	2
203	5789	1	31-35	Urban	Han	No	Senior school	Self-employed	0-5999	Yes	UEBMI	Positive	2	20-30	Rural	Han	No	Senior school	Private employee	0-5999	Yes	NRCMS	Positive	4	4	1	5	1	3	2	2	2	4	2	32.95550992	3000	5	1	1	1	1	1	5	4	4	2	3	3	4
204	5808	2	36-40	Rural	Han	No	Senior school	Private employee	6000-9999	No	NRCMS	Positive	1	36-40	Rural	Han	No	Senior school	Private employee	6000-9999	No	UEBMI	Positive	1	1	1	5	4	4	3	3	3	3	3	36.8678987	8000	5	0	1	2	2	1	5	4	4	2	2	2	4
205	5813	1	41+	Urban	Han	No	Graduate and above	Government employee	10000-19999	Yes	UEBMI	Negative	2	31-35	Urban	Han	No	Graduate and above	Government employee	10000-19999	Yes	UEBMI	Positive	4	4	1	5	2	5	2	2	2	4	2	41.64544832	12000	3	1	0	1	1	1	4	1	4	2	4	2	4
206	5823	1	31-35	Rural	Han	No	Senior school	Self-employed	20000+	Yes	URBMI	Negative	1	36-40	Rural	Han	No	Junior school	Self-employed	20000+	Yes	URBMI	Negative	2	2	2	5	3	3	3	3	3	4	4	33.05407255	40000	3	1	0	4	4	2	5	3	3	3	2	3	4
207	5831	1	31-35	Urban	Han	No	Graduate and above	Government employee	10000-19999	Yes	UEBMI	Positive	2	20-30	Urban	Han	No	Graduate and above	Government employee	10000-19999	Yes	UEBMI	Positive	4	4	1	5	2	3	3	4	1	4	2	30.80082136	18000	5	1	1	1	1	1	5	3	4	2	4	4	4
208	5835	1	20-30	Rural	Han	No	Junior school	Private employee	0-5999	Yes	NRCMS	Negative	1	20-30	Rural	Han	No	Junior school	Jobless	0-5999	Yes	URBMI	Negative	2	2	2	5	3	3	3	3	3	2	2	29.14715948	5000	2	1	0	2	2	1	4	4	4	2	2	1	2
209	5838	2	36-40	Rural	Han	No	Senior school	Self-employed	10000-19999	Yes	NRCMS	Positive	1	31-35	Rural	Han	No	Senior school	Manual laborer	10000-19999	Yes	NRCMS	Positive	2	2	2	5	5	4	2	4	4	3	3	38.23956194	10000	4	0	1	4	4	4	5	4	4	3	4	3	4
210	5839	1	31-35	Urban	Han	No	Graduate and above	Self-employed	6000-9999	Yes	URBMI	Positive	1	31-35	Rural	Han	No	Junior school	Jobless	6000-9999	Yes	NRCMS	Negative	1	1	2	5	4	2	2	3	2	3	3	32.27378508	8500	4	1	1	5	4	1	5	4	4	2	4	2	4
211	5853	1	41+	Urban	Others	No	Senior school	Private employee	6000-9999	Yes	URBMI	Negative	1	31-35	Rural	Han	Yes	Senior school	Private employee	6000-9999	Yes	NRCMS	Positive	5	4	2	5	2	4	1	3	3	4	2	49.79603012	6000	2	1	0	2	2	1	5	2	4	2	4	2	4
212	5862	1	41+	Rural	Han	No	Junior school	Self-employed	0-5999	Yes	NRCMS	Negative	1	36-40	Rural	Han	No	Junior school	Self-employed	0-5999	Yes	NRCMS	Negative	5	5	3	5	2	4	3	4	4	4	4	45.63449692	4000	1	1	0	5	5	4	5	2	4	4	4	4	4
213	5879	1	31-35	Urban	Han	No	Graduate and above	Government employee	10000-19999	Yes	UEBMI	Negative	2	31-35	Urban	Han	No	Graduate and above	Government employee	10000-19999	Yes	UEBMI	Negative	4	4	2	5	3	4	2	2	2	2	2	33.15537303	15000	3	1	0	4	4	2	5	2	4	2	2	2	3
214	5915	1	31-35	Urban	Han	No	Graduate and above	Government employee	20000+	Yes	UEBMI	Positive	2	31-35	Urban	Han	No	Graduate and above	Jobless	20000+	Yes	URBMI	Positive	4	2	1	5	1	3	3	3	1	4	3	31.46338125	30000	5	1	1	1	1	1	5	2	4	2	3	3	3
215	5921	1	36-40	Urban	Han	No	Senior school	Self-employed	20000+	Yes	URBMI	Negative	2	36-40	Urban	Han	No	Senior school	Self-employed	20000+	Yes	URBMI	Negative	2	2	2	5	3	3	2	3	3	4	4	35.83572895	50000	3	1	0	2	2	2	4	4	4	4	4	3	4
216	6009	1	20-30	Rural	Han	No	Junior school	Self-employed	20000+	Yes	NRCMS	Negative	1	41+	Rural	Han	Yes	Graduate and above	Self-employed	20000+	Yes	NRCMS	Positive	2	2	1	5	3	4	3	2	2	2	2	23.17043121	30000	3	1	0	4	4	1	5	3	4	3	4	2	2
217	6134	1	41+	Urban	Han	No	Graduate and above	Government employee	20000+	Yes	UEBMI	Negative	2	41+	Urban	Han	No	Graduate and above	Private employee	20000+	Yes	UEBMI	Negative	2	2	2	5	2	4	2	3	2	4	4	44.39698836	20000	3	1	0	1	1	3	5	4	4	2	4	4	4
218	6200	2	20-30	Rural	Han	No	Senior school	Private employee	6000-9999	No	NRCMS	Positive	1	20-30	Rural	Han	No	Senior school	Private employee	6000-9999	No	NRCMS	Positive	2	2	2	4	4	4	2	3	3	3	3	28.21902806	8000	5	0	1	4	2	2	4	4	4	2	4	2	4
219	6224	1	41+	Urban	Han	No	Senior school	Private employee	20000+	Yes	URBMI	Negative	2	36-40	Urban	Han	No	Senior school	Private employee	20000+	Yes	URBMI	Negative	4	4	2	5	3	3	4	4	3	4	4	41.62080767	20000	2	1	0	2	2	2	5	3	3	4	3	3	4
220	6239	2	31-35	Urban	Han	No	Graduate and above	Private employee	10000-19999	Yes	URBMI	Negative	1	20-30	Rural	Han	No	Senior school	Jobless	10000-19999	Yes	NRCMS	Negative	1	1	3	5	3	3	2	3	2	4	2	31.23066393	10000	3	0	0	5	5	4	2	4	4	2	5	4	4
221	6240	1	36-40	Rural	Han	No	Graduate and above	Self-employed	10000-19999	Yes	NRCMS	Negative	2	31-35	Rural	Han	No	Senior school	Jobless	10000-19999	Yes	NRCMS	Positive	5	5	1	5	3	4	3	3	2	4	3	35.79466119	10000	3	1	0	1	1	1	5	3	3	2	3	2	3
222	6279	2	31-35	Urban	Han	No	Primary school	Private employee	10000-19999	Yes	URBMI	Positive	1	20-30	Rural	Han	No	Graduate and above	Private employee	10000-19999	Yes	NRCMS	Positive	1	1	1	5	2	4	1	4	2	4	3	31.75359343	16000	4	0	1	4	3	2	5	3	5	2	4	2	4
223	6286	2	31-35	Rural	Han	No	Junior school	Manual laborer	0-5999	No	NRCMS	Negative	1	31-35	Rural	Han	No	Primary school	Jobless	0-5999	No	NRCMS	Positive	1	1	2	5	2	3	2	3	3	3	3	32.52566735	5000	5	0	0	2	2	2	4	2	3	3	3	3	3
224	6296	1	41+	Urban	Han	No	Junior school	Jobless	0-5999	Yes	URBMI	Positive	2	36-40	Urban	Han	No	Senior school	Jobless	0-5999	Yes	URBMI	Positive	2	2	1	5	1	4	2	3	2	4	2	42.03696099	3000	4	1	1	1	1	1	5	1	3	3	3	3	3
225	6332	1	31-35	Urban	Han	No	Graduate and above	Private employee	10000-19999	Yes	URBMI	Negative	1	20-30	Urban	Han	No	Graduate and above	Private employee	10000-19999	Yes	URBMI	Negative	2	2	2	5	2	3	2	2	3	4	4	33.19917864	10000	2	1	0	2	2	2	5	3	3	3	2	3	4
226	6348	1	31-35	Rural	Han	No	Graduate and above	Jobless	20000+	Yes	NRCMS	Positive	2	31-35	Rural	Han	No	Senior school	Jobless	20000+	Yes	NRCMS	Positive	4	2	4	5	2	4	2	3	2	4	4	31.60301164	1e+05	5	1	1	1	1	2	5	3	3	2	3	3	3
227	6354	2	20-30	Rural	Han	No	Junior school	Self-employed	0-5999	No	NRCMS	Positive	1	31-35	Rural	Han	No	Junior school	Self-employed	0-5999	No	NRCMS	Positive	1	1	3	5	4	3	3	3	3	3	3	25.81519507	4500	4	0	1	4	4	2	5	2	4	2	4	4	4
228	6428	2	36-40	Rural	Han	No	Senior school	Government employee	0-5999	Yes	NRCMS	Positive	1	31-35	Rural	Han	No	Junior school	Private employee	0-5999	Yes	NRCMS	Positive	2	2	2	4	4	4	4	4	4	4	2	36.39151266	3000	4	0	1	4	4	2	5	2	3	3	4	3	4
229	6444	2	36-40	Rural	Han	No	Junior school	Private employee	6000-9999	No	NRCMS	Positive	1	36-40	Rural	Han	No	Junior school	Private employee	6000-9999	No	NRCMS	Positive	1	1	1	5	3	3	3	4	3	3	3	38.03148528	8000	4	0	1	2	2	1	5	2	4	2	2	2	2
230	6456	2	41+	Urban	Han	No	Graduate and above	Government employee	10000-19999	Yes	URBMI	Negative	1	36-40	Urban	Han	No	Graduate and above	Private employee	10000-19999	Yes	URBMI	Negative	5	5	1	5	1	5	3	4	1	4	1	50.74058864	15000	2	0	0	5	5	1	5	1	5	2	4	2	4
231	6515	1	31-35	Rural	Han	No	Graduate and above	Self-employed	10000-19999	Yes	NRCMS	Positive	2	31-35	Rural	Han	No	Senior school	Self-employed	10000-19999	Yes	NRCMS	Positive	5	5	1	5	1	4	3	2	2	2	2	34.05338809	18000	5	1	1	1	1	1	5	1	3	3	3	3	3
232	6553	1	41+	Urban	Han	Yes	Primary school	Jobless	6000-9999	Yes	URBMI	Positive	1	36-40	Urban	Han	Yes	Senior school	Government employee	6000-9999	Yes	UEBMI	Positive	2	2	2	4	2	3	3	2	3	4	4	42.6091718	6000	3	1	1	2	2	2	5	2	3	2	2	3	4
233	6554	2	31-35	Urban	Han	No	Graduate and above	Government employee	20000+	Yes	UEBMI	Positive	1	31-35	Urban	Han	No	Graduate and above	Government employee	20000+	Yes	UEBMI	Positive	2	2	2	5	4	4	4	4	4	4	4	33.96303901	20000	5	0	1	2	2	2	5	4	4	2	4	4	4
234	6574	2	20-30	Rural	Others	Yes	Graduate and above	Government employee	6000-9999	Yes	NRCMS	Negative	1	41+	Rural	Others	No	Junior school	Private employee	6000-9999	Yes	NRCMS	Negative	3	3	2	3	2	3	3	2	3	4	4	29.10335387	8000	1	0	0	1	1	4	5	4	4	2	4	3	3
235	6597	1	20-30	Rural	Others	No	Junior school	Manual laborer	20000+	No	NRCMS	Positive	1	20-30	Rural	Others	Yes	Graduate and above	Private employee	20000+	No	NRCMS	Positive	3	3	4	4	2	4	2	4	2	4	2	28.19986311	20000	4	1	1	2	2	2	4	4	4	2	2	4	4
236	6622	1	36-40	Rural	Han	No	Junior school	Self-employed	20000+	Yes	NRCMS	Positive	1	20-30	Rural	Han	Yes	Junior school	Self-employed	20000+	Yes	NRCMS	Positive	2	1	2	4	4	4	1	4	4	4	2	37.9192334	20000	5	1	1	2	2	2	5	2	5	1	2	2	4
237	6667	1	20-30	Urban	Han	No	Senior school	Private employee	6000-9999	Yes	URBMI	Positive	2	20-30	Rural	Han	No	Senior school	Jobless	6000-9999	Yes	NRCMS	Positive	2	2	2	4	1	4	2	3	2	4	3	29.31690623	8000	5	1	1	1	1	2	5	3	4	1	3	3	3
238	6704	1	36-40	Rural	Han	No	Junior school	Private employee	0-5999	No	NRCMS	Positive	1	36-40	Rural	Han	No	Primary school	Private employee	0-5999	No	NRCMS	Positive	1	1	2	5	4	3	2	3	3	3	3	38.93223819	3000	4	1	1	2	2	4	4	4	4	4	4	4	4
239	6749	1	20-30	Rural	Han	No	Junior school	Self-employed	6000-9999	No	NRCMS	Positive	2	20-30	Rural	Han	No	Junior school	Jobless	6000-9999	No	NRCMS	Positive	2	2	1	5	3	5	2	3	1	4	1	27.6495551	8000	5	1	1	1	1	1	5	4	5	2	4	2	3
240	6806	2	20-30	Rural	Others	No	Senior school	Private employee	0-5999	No	URBMI	Positive	1	20-30	Rural	Others	No	Senior school	Private employee	0-5999	No	NRCMS	Positive	1	1	3	5	4	4	3	3	3	3	3	27.28268309	5000	3	0	1	3	3	2	5	2	3	2	3	2	2
241	6811	2	20-30	Rural	Han	Yes	Junior school	Jobless	0-5999	No	NRCMS	Positive	1	36-40	Rural	Han	Yes	Junior school	Jobless	0-5999	No	NRCMS	Positive	1	1	1	5	4	3	3	3	3	3	3	29.99589322	5000	5	0	1	5	5	1	5	4	4	3	2	2	2
242	6923	1	31-35	Rural	Han	No	Primary school	Government employee	0-5999	Yes	NRCMS	Negative	2	31-35	Rural	Han	No	Junior school	Jobless	0-5999	Yes	NRCMS	Negative	3	3	2	4	4	3	2	2	3	3	3	33.37713895	5000	1	1	0	2	1	3	5	2	3	3	2	3	4
243	6941	1	36-40	Urban	Han	No	Graduate and above	Jobless	20000+	Yes	URBMI	Positive	2	36-40	Urban	Han	No	Graduate and above	Jobless	20000+	Yes	URBMI	Positive	2	2	2	4	2	2	2	2	2	2	2	38.89117043	30000	4	1	1	2	2	2	4	2	3	2	3	2	2
244	6965	2	41+	Rural	Han	No	Junior school	Self-employed	0-5999	No	NRCMS	Positive	1	41+	Rural	Han	No	Junior school	Self-employed	0-5999	No	NRCMS	Positive	1	1	1	5	3	3	4	3	2	2	2	44.29842574	4000	4	0	1	1	1	4	5	4	4	4	4	4	4
245	6984	1	36-40	Rural	Han	No	Senior school	Jobless	20000+	Yes	NRCMS	Positive	2	31-35	Urban	Han	No	Senior school	Self-employed	20000+	Yes	URBMI	Positive	2	2	1	5	1	4	2	3	2	2	2	38.29705681	25000	5	1	1	1	1	1	5	2	4	2	4	2	3
246	7079	1	36-40	Rural	Han	No	Junior school	Private employee	6000-9999	No	NRCMS	Positive	2	36-40	Rural	Han	No	Junior school	Private employee	6000-9999	No	NRCMS	Positive	5	5	4	5	4	4	2	3	3	5	3	37.56605065	8000	4	1	1	1	1	1	5	3	3	2	4	4	4
247	7089	1	41+	Urban	Han	No	Graduate and above	Government employee	10000-19999	Yes	UEBMI	Positive	2	36-40	Urban	Han	No	Graduate and above	Government employee	10000-19999	Yes	UEBMI	Positive	2	2	1	5	2	4	3	4	1	4	2	41.3798768	10000	4	1	1	1	1	5	1	3	2	3	4	4	3
248	7101	2	31-35	Rural	Others	No	Primary school	Manual laborer	0-5999	Yes	NRCMS	Positive	1	31-35	Rural	Others	Yes	Primary school	Jobless	0-5999	Yes	NRCMS	Positive	1	1	2	5	4	4	2	4	4	4	3	32.56673511	3000	5	0	1	1	1	2	5	4	4	2	2	2	4
249	7162	1	20-30	Rural	Han	No	Graduate and above	Private employee	10000-19999	No	NRCMS	Negative	1	20-30	Rural	Han	No	Junior school	Jobless	10000-19999	No	NRCMS	Positive	5	5	1	5	3	4	2	4	1	4	2	25.23203285	10000	3	1	0	2	2	1	5	2	4	2	2	1	4
250	7222	2	20-30	Rural	Han	No	Senior school	Private employee	6000-9999	Yes	NRCMS	Negative	1	31-35	Rural	Han	No	Graduate and above	Private employee	6000-9999	Yes	NRCMS	Negative	1	1	3	5	4	4	3	4	4	4	3	29.94661191	7000	3	0	0	4	4	2	5	4	4	2	3	2	3
251	7247	2	31-35	Rural	Han	No	Senior school	Jobless	10000-19999	Yes	URBMI	Positive	1	20-30	Rural	Han	No	Senior school	Jobless	10000-19999	Yes	URBMI	Positive	2	2	2	4	2	2	2	3	2	3	2	32.12320329	10000	4	0	1	2	2	2	4	2	3	2	2	2	2
252	7297	2	31-35	Rural	Han	No	Primary school	Manual laborer	0-5999	No	NRCMS	Positive	1	20-30	Rural	Han	No	Primary school	Jobless	0-5999	No	NRCMS	Positive	1	1	2	5	5	5	3	3	2	4	4	34.72963723	3000	5	0	1	5	4	2	3	3	4	4	4	3	2
253	7315	1	36-40	Rural	Han	No	Junior school	Manual laborer	0-5999	No	NRCMS	Negative	1	36-40	Rural	Han	No	Junior school	Jobless	0-5999	No	NRCMS	Negative	5	5	2	5	4	4	2	4	3	4	3	39.56741958	5000	2	1	0	4	4	1	5	3	4	2	4	2	4
254	7348	2	36-40	Rural	Han	No	Senior school	Private employee	6000-9999	No	NRCMS	Positive	1	36-40	Rural	Han	No	Junior school	Private employee	6000-9999	No	NRCMS	Positive	1	1	2	4	4	2	3	4	3	3	3	38.7871321	7000	3	0	1	2	2	1	4	4	4	2	2	2	2
255	7364	1	31-35	Rural	Others	No	Junior school	Manual laborer	0-5999	Yes	NRCMS	Negative	2	20-30	Rural	Han	No	Junior school	Manual laborer	0-5999	Yes	NRCMS	Negative	1	1	2	5	2	4	2	3	3	3	3	31.3155373	2000	3	1	0	1	1	1	5	4	4	2	4	4	4
256	7388	1	41+	Rural	Han	No	Senior school	Jobless	0-5999	Yes	NRCMS	Negative	2	36-40	Rural	Han	No	Junior school	Manual laborer	0-5999	Yes	NRCMS	Negative	3	3	3	4	3	3	4	3	3	4	4	42.67761807	2500	2	1	0	3	3	3	5	4	4	4	3	3	4
257	7412	2	36-40	Rural	Han	No	Senior school	Self-employed	0-5999	Yes	NRCMS	Negative	1	36-40	Rural	Han	No	Junior school	Self-employed	0-5999	Yes	NRCMS	Negative	2	2	3	5	4	3	4	3	3	3	3	36.26830938	3000	4	0	0	4	4	2	5	3	3	2	2	2	2
258	7414	1	31-35	Rural	Han	No	Primary school	Private employee	0-5999	Yes	NRCMS	Positive	2	20-30	Rural	Han	No	Primary school	Private employee	0-5999	Yes	NRCMS	Positive	4	2	1	4	2	5	2	4	2	2	2	32.57494867	3000	4	1	1	1	1	2	5	3	4	1	4	3	3
259	7454	2	41+	Rural	Han	No	Junior school	Manual laborer	0-5999	Yes	NRCMS	Negative	1	36-40	Rural	Han	No	Primary school	Manual laborer	0-5999	Yes	NRCMS	Negative	2	2	3	4	3	3	3	3	3	2	2	40.09856263	2000	3	0	0	3	2	3	4	4	4	3	3	4	3
260	7491	1	20-30	Urban	Han	No	Graduate and above	Private employee	20000+	Yes	URBMI	Positive	2	20-30	Urban	Han	No	Graduate and above	Private employee	20000+	Yes	URBMI	Negative	1	1	4	5	4	4	4	4	4	4	4	27.58658453	20000	2	1	1	1	1	3	5	2	4	4	4	3	3
261	7504	2	20-30	Urban	Han	No	Senior school	Jobless	10000-19999	Yes	URBMI	Positive	1	20-30	Urban	Han	No	Senior school	Private employee	10000-19999	Yes	URBMI	Positive	1	1	1	4	4	3	4	3	1	3	3	27.52908966	10000	5	0	1	2	2	1	5	4	4	2	3	1	2
262	7553	2	31-35	Rural	Han	No	Graduate and above	Private employee	10000-19999	Yes	NRCMS	Positive	1	20-30	Urban	Others	No	Senior school	Jobless	10000-19999	Yes	URBMI	Negative	1	1	1	5	2	3	2	2	2	3	3	33.9247091	12000	2	0	1	2	2	1	5	1	4	2	2	2	2
263	7567	1	31-35	Rural	Han	No	Senior school	Private employee	0-5999	No	NRCMS	Positive	1	20-30	Rural	Han	Yes	Primary school	Manual laborer	0-5999	No	NRCMS	Negative	1	1	1	5	4	4	2	4	1	4	2	34.34360027	5000	5	1	1	3	3	3	5	4	5	3	4	4	4
264	7605	1	31-35	Rural	Han	No	Graduate and above	Self-employed	0-5999	No	NRCMS	Positive	2	31-35	Rural	Han	No	Graduate and above	Private employee	0-5999	No	NRCMS	Positive	2	2	1	5	2	4	2	2	2	2	2	34.06160164	3000	5	1	1	1	1	1	5	4	4	2	3	2	3
265	7741	1	31-35	Rural	Han	No	Junior school	Manual laborer	0-5999	No	NRCMS	Negative	2	31-35	Rural	Han	No	Junior school	Jobless	0-5999	No	NRCMS	Negative	1	1	1	5	3	3	1	1	1	1	1	34.13004791	5000	2	1	0	2	2	3	5	3	3	3	3	2	3
266	7847	1	41+	Rural	Han	No	Primary school	Self-employed	6000-9999	Yes	NRCMS	Negative	2	36-40	Rural	Han	No	Primary school	Self-employed	6000-9999	Yes	NRCMS	Negative	2	2	2	5	3	2	3	3	3	4	4	41.28952772	6000	2	1	0	2	2	3	5	2	2	2	2	2	4
267	7959	2	31-35	Rural	Han	No	Junior school	Manual laborer	0-5999	Yes	NRCMS	Positive	1	20-30	Rural	Han	Yes	Primary school	Jobless	0-5999	Yes	NRCMS	Positive	1	1	1	5	4	4	4	4	2	4	2	31.26351814	5000	5	0	1	2	2	1	5	4	4	4	4	1	1
268	7966	1	31-35	Rural	Others	Yes	Junior school	Jobless	10000-19999	Yes	NRCMS	Positive	1	31-35	Rural	Others	Yes	Junior school	Jobless	10000-19999	Yes	NRCMS	Positive	2	2	2	5	3	3	3	2	3	4	4	33.74948665	10000	4	1	1	2	2	2	4	3	3	3	2	3	3
269	8038	2	20-30	Rural	Han	No	Junior school	Manual laborer	0-5999	No	NRCMS	Negative	1	20-30	Rural	Others	No	Graduate and above	Government employee	0-5999	No	NRCMS	Negative	2	2	2	5	4	4	4	4	4	3	2	29.5578371	3000	3	0	0	2	2	2	5	4	4	2	4	3	3
270	8061	1	41+	Rural	Han	No	Senior school	Self-employed	20000+	Yes	NRCMS	Negative	1	36-40	Rural	Han	No	Senior school	Self-employed	20000+	Yes	NRCMS	Negative	2	2	2	5	3	3	2	2	2	4	4	49.10061602	20000	2	1	0	2	2	2	5	3	3	2	2	3	4
271	8113	1	36-40	Rural	Han	No	Senior school	Self-employed	10000-19999	Yes	URBMI	Positive	2	20-30	Rural	Han	No	Senior school	Self-employed	10000-19999	Yes	NRCMS	Positive	2	2	1	5	1	5	2	3	2	4	2	36.09308693	15000	5	1	1	1	1	1	5	2	5	2	4	4	4
272	8139	1	41+	Rural	Han	No	Junior school	Manual laborer	0-5999	Yes	NRCMS	Positive	2	41+	Rural	Han	No	Primary school	Manual laborer	0-5999	Yes	NRCMS	Positive	2	2	2	4	3	3	3	2	2	4	4	42.06433949	4000	3	1	1	2	2	2	4	2	4	3	3	3	4
273	8169	2	36-40	Rural	Han	No	Graduate and above	Self-employed	6000-9999	Yes	NRCMS	Negative	1	36-40	Rural	Han	No	Senior school	Self-employed	6000-9999	Yes	NRCMS	Negative	2	2	1	4	2	5	3	4	4	4	2	36.84052019	8000	2	0	0	5	4	2	5	2	5	2	5	4	4
274	8194	2	20-30	Rural	Han	No	Junior school	Manual laborer	0-5999	Yes	NRCMS	Positive	1	20-30	Urban	Han	No	Junior school	Jobless	0-5999	Yes	URBMI	Positive	2	2	2	4	2	2	2	3	3	3	3	25.86995209	5000	4	0	1	3	3	3	4	4	4	3	4	4	3
275	8210	2	36-40	Rural	Han	No	Senior school	Private employee	6000-9999	Yes	NRCMS	Positive	1	36-40	Rural	Han	No	Junior school	Jobless	6000-9999	Yes	NRCMS	Positive	1	1	1	5	3	4	3	3	2	3	3	35.38124572	9000	3	0	1	5	5	1	5	1	5	4	2	1	1
276	8233	2	31-35	Rural	Han	No	Junior school	Manual laborer	0-5999	No	NRCMS	Positive	1	31-35	Rural	Han	No	Primary school	Jobless	0-5999	No	NRCMS	Negative	1	1	3	5	2	2	3	2	3	3	1	32.60506502	4000	4	0	1	4	4	3	5	4	5	4	4	4	4
277	8235	1	20-30	Rural	Han	No	Junior school	Manual laborer	6000-9999	Yes	NRCMS	Positive	1	31-35	Rural	Han	No	Junior school	Manual laborer	6000-9999	Yes	NRCMS	Negative	3	3	3	4	3	3	2	3	2	3	3	28.72279261	8000	4	1	1	3	3	2	4	2	3	2	2	2	3
278	8246	2	36-40	Urban	Han	No	Graduate and above	Self-employed	20000+	Yes	URBMI	Positive	1	31-35	Urban	Han	Yes	Graduate and above	Jobless	20000+	Yes	URBMI	Positive	1	1	1	2	5	4	4	4	4	4	4	38.28062971	30000	4	0	1	1	1	2	4	4	3	4	5	5	4
279	8249	2	31-35	Rural	Han	Yes	Junior school	Self-employed	20000+	Yes	NRCMS	Positive	1	20-30	Rural	Others	Yes	Senior school	Private employee	20000+	Yes	NRCMS	Negative	1	1	1	5	3	4	3	4	2	4	2	32.81861739	20000	4	0	1	5	5	1	5	2	4	2	2	2	4
280	8283	2	20-30	Rural	Han	No	Senior school	Jobless	10000-19999	No	NRCMS	Positive	1	20-30	Rural	Han	No	Senior school	Private employee	10000-19999	No	NRCMS	Negative	2	2	3	4	4	4	4	3	3	3	3	25.28131417	10000	3	0	1	5	4	2	3	4	4	4	2	4	4
281	8301	2	20-30	Urban	Han	No	Graduate and above	Self-employed	6000-9999	No	URBMI	Positive	1	20-30	Urban	Han	No	Junior school	Jobless	6000-9999	No	URBMI	Positive	1	1	1	4	4	4	2	4	3	4	3	23.04175222	6000	5	0	1	2	2	4	4	4	4	2	4	3	4
282	8365	1	41+	Rural	Han	No	Primary school	Self-employed	10000-19999	Yes	NRCMS	Negative	1	41+	Urban	Han	No	Senior school	Jobless	10000-19999	Yes	URBMI	Negative	4	2	1	5	2	4	2	2	2	4	2	41.82888433	12000	2	1	0	4	4	2	5	1	4	2	4	2	4
283	8444	1	36-40	Rural	Others	No	Graduate and above	Private employee	0-5999	No	NRCMS	Positive	1	20-30	Rural	Others	Yes	Junior school	Jobless	0-5999	No	NRCMS	Positive	1	1	1	5	3	3	2	4	4	4	2	36.56399726	5000	5	1	1	1	1	1	5	4	4	2	2	2	2
284	8453	2	31-35	Rural	Han	No	Senior school	Self-employed	10000-19999	No	NRCMS	Positive	1	20-30	Rural	Others	No	Junior school	Private employee	10000-19999	No	NRCMS	Positive	1	1	3	4	4	4	3	3	3	3	3	30.72142368	10000	5	0	1	2	2	2	5	4	4	2	3	3	2
285	8474	2	36-40	Urban	Han	No	Graduate and above	Jobless	0-5999	No	URBMI	Negative	1	20-30	Rural	Others	No	Primary school	Private employee	0-5999	No	NRCMS	Positive	2	2	3	5	3	3	2	3	3	4	4	38.81724846	3000	4	0	0	1	1	4	5	5	5	2	2	2	2
286	8566	2	41+	Urban	Han	No	Senior school	Private employee	10000-19999	Yes	URBMI	Positive	1	36-40	Urban	Han	No	Senior school	Private employee	10000-19999	Yes	URBMI	Negative	2	2	2	4	3	3	3	2	3	4	4	40.30937714	10000	3	0	1	2	2	2	4	2	3	3	4	3	4
287	8568	2	20-30	Rural	Others	Yes	Primary school	Private employee	0-5999	No	NRCMS	Positive	1	20-30	Rural	Others	Yes	Junior school	Private employee	0-5999	No	NRCMS	Positive	1	1	3	5	4	4	3	4	3	4	3	26.13552361	5000	5	0	1	4	4	1	4	4	4	2	2	2	2
288	8690	2	41+	Rural	Han	No	Junior school	Self-employed	6000-9999	Yes	NRCMS	Negative	1	36-40	Rural	Han	No	Junior school	Self-employed	6000-9999	Yes	NRCMS	Negative	2	2	2	5	3	3	3	4	3	4	4	40.32580424	8000	2	0	0	3	3	2	5	3	4	3	4	3	4
289	8733	1	41+	Urban	Han	No	Graduate and above	Government employee	20000+	Yes	UEBMI	Negative	2	36-40	Urban	Others	No	Graduate and above	Government employee	20000+	Yes	UEBMI	Negative	2	2	2	5	2	3	4	3	3	4	4	44.24914442	20000	2	1	0	2	2	3	4	4	4	3	3	3	4
290	8790	2	31-35	Rural	Han	No	Senior school	Private employee	10000-19999	Yes	NRCMS	Positive	1	20-30	Rural	Han	Yes	Junior school	Jobless	10000-19999	Yes	NRCMS	Positive	2	2	1	5	5	4	3	3	2	4	3	30.57357974	16000	5	0	1	4	4	1	5	4	4	1	2	2	2
291	8946	1	31-35	Rural	Han	No	Graduate and above	Private employee	6000-9999	No	NRCMS	Positive	2	20-30	Rural	Han	No	Graduate and above	Jobless	6000-9999	No	NRCMS	Positive	4	4	1	5	2	4	2	2	2	2	2	31.69062286	9000	5	1	1	1	1	1	5	2	3	2	3	3	3
292	8948	2	31-35	Rural	Han	No	Senior school	Private employee	6000-9999	No	NRCMS	Positive	1	20-30	Rural	Han	No	Senior school	Private employee	6000-9999	No	NRCMS	Positive	1	1	3	4	3	4	3	4	4	4	4	31.72347707	8000	4	0	1	4	4	2	5	4	4	3	4	3	4
293	8980	1	31-35	Rural	Han	No	Junior school	Manual laborer	10000-19999	Yes	NRCMS	Positive	2	20-30	Rural	Han	No	Junior school	Manual laborer	10000-19999	Yes	NRCMS	Positive	4	4	2	5	3	3	4	3	4	4	4	31.71526352	10000	3	1	1	2	2	2	5	3	3	3	3	3	4
294	8982	1	41+	Urban	Han	Yes	Senior school	Self-employed	20000+	Yes	URBMI	Positive	1	31-35	Urban	Han	Yes	Graduate and above	Self-employed	20000+	Yes	URBMI	Positive	4	2	1	5	2	4	1	2	1	2	2	42.954141	38000	5	1	1	2	2	1	5	2	4	1	2	1	2
295	9014	1	36-40	Urban	Others	No	Senior school	Self-employed	20000+	Yes	URBMI	Positive	2	31-35	Urban	Han	No	Junior school	Jobless	20000+	Yes	URBMI	Positive	3	4	2	5	3	3	3	3	2	4	4	36.88158795	20000	4	1	1	2	2	3	5	3	3	3	3	3	4
296	9036	1	36-40	Rural	Han	No	Junior school	Self-employed	6000-9999	Yes	NRCMS	Positive	2	31-35	Rural	Han	No	Senior school	Self-employed	6000-9999	Yes	NRCMS	Positive	2	2	2	5	2	3	3	3	3	2	2	35.26625599	8000	5	1	1	2	2	3	5	4	3	3	3	3	3
297	9063	2	31-35	Rural	Han	Yes	Junior school	Self-employed	6000-9999	No	NRCMS	Positive	1	20-30	Rural	Han	No	Junior school	Private employee	6000-9999	No	NRCMS	Positive	4	4	1	2	3	3	4	2	2	4	4	32.81861739	8000	4	0	1	3	3	1	4	4	4	2	3	2	3
298	9075	2	36-40	Rural	Han	No	Junior school	Private employee	0-5999	Yes	NRCMS	Positive	1	36-40	Rural	Han	Yes	Junior school	Private employee	0-5999	Yes	NRCMS	Positive	1	1	1	4	1	4	3	2	1	2	2	38.91307324	3000	5	0	1	1	1	1	5	1	5	2	2	2	2
299	9130	1	20-30	Rural	Han	No	Graduate and above	Self-employed	10000-19999	Yes	NRCMS	Positive	2	20-30	Rural	Han	No	Junior school	Self-employed	10000-19999	Yes	NRCMS	Positive	2	2	2	5	2	4	2	3	2	3	3	28.09034908	10000	5	1	1	1	1	3	5	3	3	2	3	3	4
300	9170	1	31-35	Rural	Han	No	Junior school	Manual laborer	0-5999	Yes	NRCMS	Positive	2	31-35	Rural	Han	No	Junior school	Manual laborer	0-5999	Yes	NRCMS	Positive	1	1	4	5	1	5	3	4	2	4	4	32.23271732	5000	3	1	1	1	1	3	5	3	5	2	4	4	4
301	9262	2	31-35	Rural	Han	No	Junior school	Government employee	0-5999	Yes	NRCMS	Positive	1	20-30	Rural	Others	No	Junior school	Jobless	0-5999	Yes	NRCMS	Negative	1	2	4	4	3	3	3	2	3	3	3	30.2532512	4000	1	0	1	2	1	3	4	2	3	3	2	3	4
302	9267	1	31-35	Rural	Others	No	Junior school	Private employee	0-5999	No	NRCMS	Positive	2	20-30	Rural	Others	No	Junior school	Jobless	0-5999	No	NRCMS	Positive	4	4	2	4	3	4	2	4	3	3	3	30.62833676	5000	3	1	1	1	1	3	5	4	4	2	4	3	3
303	9268	2	20-30	Urban	Han	No	Graduate and above	Government employee	6000-9999	No	UEBMI	Negative	1	20-30	Urban	Han	No	Graduate and above	Jobless	6000-9999	No	URBMI	Positive	2	2	2	5	4	3	3	2	3	2	2	23.89869952	6000	3	0	0	2	2	2	4	2	4	2	4	3	4
304	9291	1	36-40	Rural	Han	No	Junior school	Manual laborer	0-5999	Yes	NRCMS	Negative	2	36-40	Rural	Others	No	Junior school	Jobless	0-5999	Yes	NRCMS	Negative	2	2	3	4	4	4	3	3	3	4	4	39.62765229	5000	3	1	0	1	1	3	4	4	4	4	4	4	3
305	9299	2	36-40	Rural	Others	No	Primary school	Manual laborer	0-5999	No	NRCMS	Negative	1	36-40	Rural	Others	No	Primary school	Jobless	0-5999	No	NRCMS	Negative	2	2	4	5	3	4	3	3	4	3	3	39.65229295	5000	3	0	0	2	2	2	5	3	4	2	2	2	2
306	9315	2	41+	Urban	Others	Yes	Primary school	Manual laborer	0-5999	Yes	URBMI	Positive	1	36-40	Urban	Others	Yes	Junior school	Jobless	0-5999	Yes	URBMI	Negative	2	2	3	4	4	4	4	4	4	4	4	40.03832991	3000	2	0	1	1	1	3	4	4	3	4	4	4	4
307	9319	1	41+	Rural	Han	No	Senior school	Self-employed	6000-9999	Yes	NRCMS	Negative	2	41+	Urban	Han	No	Primary school	Jobless	6000-9999	Yes	NRCMS	Negative	3	3	2	5	5	5	4	4	4	4	3	47.42231348	7000	2	1	0	2	2	4	5	4	4	3	3	3	4
308	9341	2	20-30	Rural	Han	Yes	Senior school	Self-employed	20000+	Yes	NRCMS	Negative	1	20-30	Rural	Han	Yes	Junior school	Jobless	20000+	Yes	NRCMS	Positive	1	1	2	5	4	4	4	2	3	3	3	28.59685147	20000	4	0	0	1	1	2	5	4	4	2	3	3	2
309	9359	1	31-35	Rural	Han	No	Junior school	Self-employed	6000-9999	Yes	NRCMS	Positive	2	31-35	Rural	Han	No	Senior school	Government employee	6000-9999	Yes	NRCMS	Positive	5	3	4	4	2	4	2	4	4	4	4	30.03696099	8000	2	1	1	2	2	1	5	4	4	1	3	4	4
310	9375	2	31-35	Urban	Han	Yes	Primary school	Jobless	20000+	Yes	NRCMS	Negative	1	31-35	Urban	Han	Yes	Junior school	Jobless	20000+	Yes	URBMI	Positive	1	1	3	5	5	4	4	3	4	4	4	34.1026694	20000	3	0	0	2	2	4	5	4	4	2	4	4	2
311	9376	1	20-30	Rural	Han	No	Senior school	Private employee	6000-9999	No	NRCMS	Negative	2	20-30	Rural	Others	No	Senior school	Private employee	6000-9999	No	NRCMS	Positive	4	4	2	4	1	4	2	2	2	2	2	22.03969884	8000	4	1	0	1	1	3	4	5	4	4	4	4	4
312	9405	1	20-30	Rural	Han	No	Junior school	Private employee	6000-9999	No	NRCMS	Negative	2	20-30	Rural	Han	No	Graduate and above	Private employee	6000-9999	No	NRCMS	Positive	3	3	2	5	1	4	2	3	2	2	2	29.23750856	8000	3	1	0	1	1	1	4	1	4	2	3	2	3
313	9467	2	31-35	Rural	Han	No	Junior school	Private employee	6000-9999	No	NRCMS	Positive	1	36-40	Rural	Others	No	Junior school	Private employee	6000-9999	No	NRCMS	Positive	2	2	2	5	3	3	3	3	3	4	4	34.18480493	6000	4	0	1	2	2	2	4	2	3	3	2	3	3
314	12296	1	41+	Rural	Han	No	Graduate and above	Private employee	6000-9999	Yes	URBMI	Negative	1	31-35	Urban	Han	No	Junior school	Jobless	6000-9999	Yes	URBMI	Negative	4	4	3	5	4	4	4	4	4	4	4	41.01574264	6000	3	1	0	4	4	2	5	4	4	2	4	4	4
315	64380	2	41+	Rural	Han	No	Primary school	Manual laborer	0-5999	Yes	NRCMS	Negative	1	41+	Rural	Han	Yes	Primary school	Manual laborer	0-5999	Yes	NRCMS	Negative	1	1	1	5	5	5	2	2	2	3	3	50.56536619	3000	4	0	0	1	1	2	4	2	4	4	2	2	2
[truncated: 7 more columns]
